# Supplementary material for: Evaporate-casting of curvature gradient graphene superstructures for ultra-high strength structural materials
Source: Nat Commun. 2024 Jul 14;15:5917. doi: 10.1038/s41467-024-50191-6 (PMC11247093; doi:10.1038/s41467-024-50191-6)
Supplement: Supplementary file 7 — Source Data [file 41467_2024_50191_MOESM7_ESM.xlsx]

## Sheet: Figure 2g
Samples	Specific compressive strength (MPa cm3 g-1 )	yEr±
Normal graphene	33	3
Graphite	18	2
Copper	22	2.2
Aluminum alloy	25	3.2
Titanium	53	4
Stainless steel	50	3.8
cg-G	71	5

## Sheet: Figure 3c
Distance d (mm)	In-plane deformation angle αe (°)	yEr±	Lateral length (mm)	yEr±
0	0	1.2	2.45	0.09
1	10	2.2	2.7	0.13
3	26.5	3	2.9	0.153
5	34	2.7	2.8	0.166
7	46	3.5	2.7	0.215

## Sheet: Figure 3f
Distance d (mm)	In-plane deformation angle αe (°)	yEr±	Lateral length (mm)	yEr±
0	0	1.5	2.64	0.135
1	9	2.5	2.85	0.156
3	20	3	2.96	0.188
5	31	3.2	2.88	0.21
7	48	3.8	2.65	0.23

## Sheet: Figure 5h
Samples	3D printing		Self-healing polymer		Welding of same metals		Welding of dissimilar metals		This work
	Specific connection strength (MPa cm3 g-1)	Energy utilization (m2 W-1)	Specific connection strength (MPa cm3 g-1)	Energy utilization (m2 W-1)	Specific connection strength (MPa cm3 g-1)	Energy utilization (m2 W-1)	Specific connection strength (MPa cm3 g-1)	Energy utilization (m2 W-1)	Specific connection strength (MPa cm3 g-1)	Energy utilization (m2 W-1)
	31.9	0.000133708	4.38	0.00165	111.1	1.31373e-05	12.4	1.49566e-05	135	0.09242
	4.2	0.000582885	16.5	0.000555479	137	5.56394e-06	19.4	2.36718e-05	138	0.00594
	68.2	7.43766e-05	3	0.0366	41.9	3.20746e-05	26.7	5.68567e-05	139	0.00302
	10	0.01711	26.5	0.000730641			29.4	1.84768e-05	140	0.002
			45	0.000440548			35	4.93128e-05	142	0.00148
			0.22	0.00165					143	0.0013
			2	0.00231
			1.2	0.000857662
								--

## Sheet: Supplementary Figure 1a
	Zeta potential (mV)	yEr±
Without alkali	-36.2	1.82
With alkali	-47.7	3.4

## Sheet: Supplementary Figure 1b
GO suspension without alkali		GO suspension without alkali
Shear velocity (s-1)	Viscosity (mPa s)	Shear velocity (s-1)	Viscosity (mPa s)
0.09977	2197.91	0.09954	193.113
0.12656	1804.95	0.12633	201.12
0.16027	1500.35	0.16015	193.356
0.20294	1246.24	0.20282	178.771
0.25716	1035.21	0.25692	162.851
0.32569	862.217	0.32556	146.356
0.41294	710.93	0.41243	130.727
0.52277	586.98	0.52231	114.992
0.662	481.398	0.66159	99.3273
0.83828	393.256	0.83798	83.8873
1.06149	319.991	1.06135	68.6616
1.34395	262.087	1.34409	54.6399
1.70181	216.191	1.7018	43.5366
2.15468	179.493	2.1547	36.1301
2.72859	149.787	2.72844	31.2635
3.45536	125.414	3.45501	28.259
4.37575	105.65	4.37531	26.3943
5.54084	90.0691	5.54109	24.3862
7.01702	76.9749	7.01714	21.8554
8.88614	66.2135	8.88625	19.9303
11.2533	56.8318	11.2535	18.2268
14.2509	48.6313	14.251	16.693
18.0465	41.8852	18.0465	15.4598
22.8538	36.4038	22.8537	14.4366
28.9421	31.6713	28.9414	13.5228
36.6518	27.5103	36.6523	12.6017
46.4161	23.9351	46.416	11.7789
58.7796	21.194	58.78	11.0733
74.4367	18.9897	74.4377	10.4576
94.2656	17.0688	94.266	9.82211
119.378	15.2005	119.378	9.22966
151.177	13.4903	151.177	8.68586
191.447	12.2307	191.446	8.14909
242.446	10.9293	242.446	7.63943
307.035	9.84913	307.027	7.15804
388.823	8.88044	388.814	6.68631
492.384	8.09586	492.382	6.231
623.553	7.36423	623.552	5.79172
789.657	6.68549	789.655	5.37542
999.999	6.08985	1000	4.98524

## Sheet: Supplementary Figure 5c
cg-G		Normal graphene hydrogel
Volume shrink ratio	Energy gain from shrinking	Volume shrink ratio	Energy gain from shrinking
0	0	0	0
0.00134	-0.00356	0.000534928	-0.00041
0.00271	-0.00973	0.00191	-0.00427
0.00409	-0.01599	0.00329	-0.01088
0.00546	-0.01875	0.00466	-0.01908
0.00684	-0.02722	0.00604	-0.02923
0.00821	-0.03131	0.00741	-0.03603
0.00959	-0.03724	0.00879	-0.03954
0.01096	-0.03789	0.01016	-0.04295
0.01234	-0.0555	0.01154	-0.04654
0.01372	-0.05367	0.01291	-0.05629
0.01509	-0.0582	0.01429	-0.05419
0.01647	-0.05731	0.01566	-0.063
0.01784	-0.06362	0.01704	-0.06523
0.01922	-0.07369	0.01841	-0.0649
0.02059	-0.07216	0.01979	-0.07569
0.02197	-0.07505	0.02116	-0.0778
0.02334	-0.07489	0.02254	-0.09409
0.02472	-0.07009	0.02391	-0.09283
0.02609	-0.07063	0.02529	-0.10071
0.02747	-0.07852	0.02666	-0.10964
0.02884	-0.06106	0.02804	-0.10391
0.03022	-0.08134	0.02941	-0.10937
0.03159	-0.06748	0.03079	-0.10957
0.03297	-0.07308	0.03216	-0.12746
0.03434	-0.07734	0.03354	-0.13326
0.03572	-0.08388	0.03491	-0.1473
0.03709	-0.07642	0.03629	-0.14271
0.03847	-0.07312	0.03766	-0.14304
0.03984	-0.0765	0.03904	-0.158
0.04122	-0.0629	0.04041	-0.15761
0.04259	-0.06672	0.04179	-0.17091
0.04397	-0.08306	0.04316	-0.16369
0.04534	-0.06383	0.04454	-0.17509
0.04672	-0.06663	0.04591	-0.18254
0.0481	-0.07799	0.04729	-0.18814
0.04947	-0.05774	0.04866	-0.18954
0.05085	-0.05964	0.05004	-0.20081
0.05222	-0.05785	0.05142	-0.21145
0.0536	-0.0575	0.05279	-0.22025
0.05497	-0.04465	0.05417	-0.22625
0.05635	-0.05273	0.05554	-0.23352
0.05772	-0.05544	0.05692	-0.22589
0.0591	-0.04049	0.05829	-0.24785
0.06047	-0.04751	0.05967	-0.25432
0.06185	-0.05672	0.06104	-0.25674
0.06322	-0.06387	0.06242	-0.26169
0.0646	-0.05799	0.06379	-0.26144
0.06597	-0.06152	0.06517	-0.27226
0.06735	-0.0518	0.06654	-0.2844
0.06872	-0.05284	0.06792	-0.2934
0.0701	-0.0614	0.06929	-0.30271
0.07147	-0.06361	0.07067	-0.31355
0.07285	-0.08155	0.07204	-0.32436
0.07422	-0.08857	0.07342	-0.32544
0.0756	-0.10966	0.07479	-0.34483
0.07697	-0.1106	0.07617	-0.35413
0.07835	-0.11237	0.07754	-0.35557
0.07973	-0.11675	0.07892	-0.36941
0.0811	-0.14461	0.08029	-0.37218
0.08248	-0.16177	0.08167	-0.37138
0.08385	-0.16429	0.08304	-0.3903
0.08523	-0.17915	0.08442	-0.38601
0.0866	-0.19293	0.08579	-0.40266
0.08798	-0.2159	0.08717	-0.40766
0.08935	-0.21867	0.08854	-0.41167
0.09073	-0.23704	0.08992	-0.4165
0.0921	-0.24513	0.09129	-0.42075
0.09348	-0.26207	0.09267	-0.42172
0.09485	-0.28711	0.09404	-0.43525
0.09623	-0.29172	0.09542	-0.4391
0.0976	-0.31994	0.09679	-0.45317
0.09898	-0.32178	0.09817	-0.45612
0.10035	-0.33761	0.09954	-0.46376
0.10173	-0.35406	0.10092	-0.46729
0.1031	-0.34977	0.1023	-0.47543
0.10448	-0.37221	0.10367	-0.49337
0.10585	-0.37736	0.10505	-0.48222
0.10723	-0.37524	0.10642	-0.49624
0.1086	-0.39435	0.1078	-0.49922
0.10998	-0.39736	0.10917	-0.50931
0.11136	-0.41713	0.11055	-0.50912
0.11273	-0.41614	0.11192	-0.51925
0.11411	-0.42928	0.1133	-0.53627
0.11548	-0.42338	0.11467	-0.54977
0.11686	-0.43322	0.11605	-0.54076
0.11823	-0.43237	0.11742	-0.5517
0.11961	-0.45071	0.1188	-0.57163
0.12098	-0.45702	0.12017	-0.56584
0.12236	-0.46424	0.12155	-0.57896
0.12373	-0.46594	0.12292	-0.58186
0.12511	-0.47217	0.1243	-0.6017
0.12648	-0.4812	0.12567	-0.59882
0.12786	-0.47686	0.12705	-0.60576
0.12923	-0.47032	0.12842	-0.60913
0.13061	-0.49633	0.1298	-0.62427
0.13198	-0.49697	0.13117	-0.6124
0.13336	-0.51442	0.13255	-0.63583
0.13473	-0.52952	0.13392	-0.62088
0.13611	-0.52926	0.1353	-0.63876
0.13748	-0.51828	0.13667	-0.65703
0.13886	-0.53237	0.13805	-0.65835
0.14023	-0.53177	0.13942	-0.66748
0.14161	-0.54982	0.1408	-0.6717
0.14299	-0.54732	0.14217	-0.67297
0.14436	-0.55706	0.14355	-0.6974
0.14574	-0.57379	0.14492	-0.69284
0.14711	-0.56586	0.1463	-0.69874
0.14849	-0.58905	0.14767	-0.70422
0.14986	-0.59459	0.14905	-0.70547
0.15124	-0.61131	0.15042	-0.70241
0.15261	-0.61194	0.1518	-0.71657
0.15399	-0.61226	0.15318	-0.72245
0.15536	-0.61982	0.15455	-0.73174
0.15674	-0.61863	0.15593	-0.74335
0.15811	-0.63022	0.1573	-0.75073
0.15949	-0.63644	0.15868	-0.75798
0.16086	-0.64846	0.16005	-0.76454
0.16224	-0.65277	0.16143	-0.76231
0.16361	-0.65152	0.1628	-0.77158
0.16499	-0.6624	0.16418	-0.77332
0.16636	-0.68061	0.16555	-0.78602
0.16774	-0.68119	0.16693	-0.79827
0.16911	-0.68503	0.1683	-0.80705
0.17049	-0.68662	0.16968	-0.80191
0.17186	-0.68863	0.17105	-0.81305
0.17324	-0.67872	0.17243	-0.82591
0.17462	-0.69981	0.1738	-0.83719
0.17599	-0.70054	0.17518	-0.83458
0.17737	-0.7123	0.17655	-0.84232
0.17874	-0.71958	0.17793	-0.85466
0.18012	-0.71619	0.1793	-0.83465
0.18149	-0.73024	0.18068	-0.84863
0.18287	-0.75085	0.18205	-0.86305
0.18424	-0.7479	0.18343	-0.8631
0.18562	-0.76666	0.1848	-0.85881
0.18699	-0.77654	0.18618	-0.87084
0.18837	-0.77715	0.18755	-0.88621
0.18974	-0.78223	0.18893	-0.88628
0.19112	-0.78098	0.1903	-0.89134
0.19249	-0.7792	0.19168	-0.90511
0.19387	-0.79515	0.19305	-0.91343
0.19524	-0.80413	0.19443	-0.9172
0.19662	-0.81584	0.1958	-0.91659
0.19799	-0.81193	0.19718	-0.9247
0.19937	-0.82074	0.19855	-0.92057
0.20074	-0.82233	0.19993	-0.93863
0.20212	-0.82899	0.20131	-0.92924
0.20349	-0.83863	0.20268	-0.92284
0.20487	-0.82262	0.20406	-0.9558
0.20625	-0.8379	0.20543	-0.95482
0.20762	-0.83134	0.20681	-0.95787
0.209	-0.83831	0.20818	-0.96197
0.21037	-0.84571	0.20956	-0.9768
0.21175	-0.85434	0.21093	-0.96588
0.21312	-0.86961	0.21231	-0.96844
0.2145	-0.86445	0.21368	-0.98622
0.21587	-0.88377	0.21506	-0.9963
0.21725	-0.88202	0.21643	-0.98823
0.21862	-0.8849	0.21781	-1.00213
0.22	-0.89253	0.21918	-1.016
0.22137	-0.9146	0.22056	-1.02316
0.22275	-0.91887	0.22193	-1.01215
0.22412	-0.91383	0.22331	-1.03144
0.2255	-0.91454	0.22468	-1.04065
0.22687	-0.92969	0.22606	-1.03811
0.22825	-0.92886	0.22743	-1.04071
0.22962	-0.95234	0.22881	-1.04275
0.231	-0.94753	0.23018	-1.04836
0.23237	-0.98293	0.23156	-1.05541
0.23375	-0.95788	0.23293	-1.05015
0.23512	-0.96624	0.23431	-1.05029
0.2365	-0.97459	0.23568	-1.06127
0.23788	-0.97614	0.23706	-1.06619
0.23925	-0.9731	0.23843	-1.07462
0.24063	-0.98271	0.23981	-1.05812
0.242	-0.9844	0.24118	-1.07746
0.24338	-0.99028	0.24256	-1.06609
0.24475	-1.00848	0.24393	-1.08573
0.24613	-1.02563	0.24531	-1.0952
0.2475	-1.01131	0.24668	-1.09619
0.24888	-1.02876	0.24806	-1.12564
0.25025	-1.02728	0.24943	-1.10836
0.25163	-1.03433	0.25081	-1.11069
0.253	-1.03572	0.25219	-1.13554
0.25438	-1.02838	0.25356	-1.12839
0.25575	-1.04363	0.25494	-1.13727
0.25713	-1.05543	0.25631	-1.14244
0.2585	-1.0527	0.25769	-1.14608
0.25988	-1.05635	0.25906	-1.15246
0.26125	-1.0515	0.26044	-1.14297
0.26263	-1.05879	0.26181	-1.15812
0.264	-1.04682	0.26319	-1.16382
0.26538	-1.06695	0.26456	-1.15263
0.26675	-1.08576	0.26594	-1.17293
0.26813	-1.07974	0.26731	-1.16063
0.2695	-1.08401	0.26869	-1.18564
0.27088	-1.1081	0.27006	-1.19645
0.27226	-1.08743	0.27144	-1.19658
0.27363	-1.10259	0.27281	-1.20146
0.27501	-1.11783	0.27419	-1.21985
0.27638	-1.12432	0.27556	-1.22361
0.27776	-1.1131	0.27694	-1.22555
0.27913	-1.12945	0.27831	-1.2179
0.28051	-1.13146	0.27969	-1.22701
0.28188	-1.11882	0.28106	-1.25338
0.28326	-1.13204	0.28244	-1.23108
0.28463	-1.14347	0.28381	-1.24772
0.28601	-1.14235	0.28519	-1.25949
0.28738	-1.15244	0.28656	-1.26579
0.28876	-1.18582	0.28794	-1.25812
0.29013	-1.16004	0.28931	-1.25671
0.29151	-1.14989	0.29069	-1.25054
0.29288	-1.17033	0.29206	-1.26279
0.29426	-1.18907	0.29344	-1.27049
0.29563	-1.19121	0.29481	-1.27268
0.29701	-1.18426	0.29619	-1.28648
0.29838	-1.20355	0.29756	-1.28184
0.29976	-1.20348	0.29894	-1.30118
0.30113	-1.20465	0.30031	-1.30622
0.30251	-1.21494	0.30169	-1.32611
0.30389	-1.20235	0.30307	-1.32527
0.30526	-1.21686	0.30444	-1.33582
0.30664	-1.21562	0.30582	-1.32826
0.30801	-1.22484	0.30719	-1.32054
0.30939	-1.22059	0.30857	-1.32017
0.31076	-1.23972	0.30994	-1.32983
0.31214	-1.27323	0.31132	-1.3264
0.31351	-1.25433	0.31269	-1.33922
0.31489	-1.26908	0.31407	-1.33951
0.31626	-1.27021	0.31544	-1.35602
0.31764	-1.27667	0.31682	-1.36643
0.31901	-1.2916	0.31819	-1.35956
0.32039	-1.26852	0.31957	-1.37531
0.32176	-1.27435	0.32094	-1.38045
0.32314	-1.26729	0.32232	-1.37244
0.32451	-1.28163	0.32369	-1.37128
0.32589	-1.27818	0.32507	-1.38369
0.32726	-1.29471	0.32644	-1.38726
0.32864	-1.30344	0.32782	-1.39628
0.33001	-1.30193	0.32919	-1.40567
0.33139	-1.30394	0.33057	-1.39466
0.33276	-1.30966	0.33194	-1.40562
0.33414	-1.30112	0.33332	-1.39344
0.33552	-1.31918	0.33469	-1.41541
0.33689	-1.33063	0.33607	-1.41222
0.33827	-1.32846	0.33744	-1.40695
0.33964	-1.33804	0.33882	-1.42094
0.34102	-1.32982	0.34019	-1.43372
0.34239	-1.3307	0.34157	-1.41923
0.34377	-1.34139	0.34294	-1.45054
0.34514	-1.34978	0.34432	-1.4477
0.34652	-1.35217	0.34569	-1.44608
0.34789	-1.33713	0.34707	-1.44861
0.34927	-1.36982	0.34844	-1.47094
0.35064	-1.35602	0.34982	-1.47461
0.35202	-1.35683	0.35119	-1.48516
0.35339	-1.35339	0.35257	-1.47485
0.35477	-1.35905	0.35395	-1.48121
0.35614	-1.37679	0.35532	-1.48351
0.35752	-1.3797	0.3567	-1.49443
0.35889	-1.36593	0.35807	-1.48288
0.36027	-1.40035	0.35945	-1.49612
0.36164	-1.40324	0.36082	-1.50267
0.36302	-1.40259	0.3622	-1.4981
0.36439	-1.41381	0.36357	-1.50876
0.36577	-1.4166	0.36495	-1.5293
0.36715	-1.42274	0.36632	-1.51847
0.36852	-1.41936	0.3677	-1.52081
0.3699	-1.43739	0.36907	-1.52484
0.37127	-1.44807	0.37045	-1.53218
0.37265	-1.42731	0.37182	-1.53607
0.37402	-1.4201	0.3732	-1.54695
0.3754	-1.44416	0.37457	-1.56254
0.37677	-1.45148	0.37595	-1.55641
0.37815	-1.4656	0.37732	-1.56197
0.37952	-1.47759	0.3787	-1.56972
0.3809	-1.47853	0.38007	-1.56121
0.38227	-1.48303	0.38145	-1.57501
0.38365	-1.49341	0.38282	-1.59036
0.38502	-1.46757	0.3842	-1.58604
0.3864	-1.47987	0.38557	-1.5889
0.38777	-1.51194	0.38695	-1.59207
0.38915	-1.5072	0.38832	-1.59634
0.39052	-1.51468	0.3897	-1.60577
0.3919	-1.51716	0.39107	-1.58938
0.39327	-1.50231	0.39245	-1.57202
0.39465	-1.51973	0.39382	-1.59115
0.39602	-1.54526	0.3952	-1.60754
0.3974	-1.53019	0.39657	-1.60031
0.39878	-1.5361	0.39795	-1.59873
0.40015	-1.53645	0.39932	-1.6301
0.40153	-1.53417	0.4007	-1.6064
0.4029	-1.54268	0.40208	-1.60936
0.40428	-1.55336	0.40345	-1.61672
0.40565	-1.56337	0.40483	-1.63037
0.40703	-1.54727	0.4062	-1.63572
0.4084	-1.57825	0.40758	-1.63253
0.40978	-1.5741	0.40895	-1.64949
0.41115	-1.58253	0.41033	-1.63315
0.41253	-1.56639	0.4117	-1.625
0.4139	-1.58728	0.41308	-1.63879
0.41528	-1.59236	0.41445	-1.63105
0.41665	-1.59409	0.41583	-1.63125
0.41803	-1.60603	0.4172	-1.66722
0.4194	-1.59947	0.41858	-1.66624
0.42078	-1.6141	0.41995	-1.68294
0.42215	-1.60895	0.42133	-1.67648
0.42353	-1.60958	0.4227	-1.67558
0.4249	-1.63048	0.42408	-1.68234
0.42628	-1.61388	0.42545	-1.67537
0.42765	-1.61836	0.42683	-1.68935
0.42903	-1.61589	0.4282	-1.69864
0.43041	-1.60692	0.42958	-1.67725
0.43178	-1.63199	0.43095	-1.70204
0.43316	-1.63048	0.43233	-1.69373
0.43453	-1.63593	0.4337	-1.68343
0.43591	-1.66444	0.43508	-1.71261
0.43728	-1.66966	0.43645	-1.72593
0.43866	-1.63488	0.43783	-1.7009
0.44003	-1.63879	0.4392	-1.71633
0.44141	-1.65109	0.44058	-1.71026
0.44278	-1.66705	0.44195	-1.73923
0.44416	-1.65702	0.44333	-1.74429
0.44553	-1.66596	0.4447	-1.74098
0.44691	-1.68257	0.44608	-1.72427
0.44828	-1.68219	0.44745	-1.73737
0.44966	-1.6604	0.44883	-1.77065
0.45103	-1.67538	0.4502	-1.747
0.45241	-1.67992	0.45158	-1.78043
0.45378	-1.68783	0.45296	-1.75105
0.45516	-1.70731	0.45433	-1.7623
0.45653	-1.68431	0.45571	-1.76332
0.45791	-1.71216	0.45708	-1.75229
0.45928	-1.68737	0.45846	-1.76241
0.46066	-1.68544	0.45983	-1.77216
0.46204	-1.70018	0.46121	-1.77958
0.46341	-1.68851	0.46258	-1.77854
0.46479	-1.69621	0.46396	-1.77178
0.46616	-1.7114	0.46533	-1.78335
0.46754	-1.6841	0.46671	-1.7991
0.46891	-1.70295	0.46808	-1.76788
0.47029	-1.72116	0.46946	-1.80941
0.47166	-1.74833	0.47083	-1.78464
0.47304	-1.70813	0.47221	-1.7773
0.47441	-1.71457	0.47358	-1.7817
0.47579	-1.70208	0.47496	-1.81684
0.47716	-1.73061	0.47633	-1.80419
0.47854	-1.7351	0.47771	-1.80265
0.47991	-1.71901	0.47908	-1.82788
0.48129	-1.6946	0.48046	-1.83981
0.48266	-1.72121	0.48183	-1.82423
0.48404	-1.7142	0.48321	-1.80721
0.48541	-1.70558	0.48458	-1.83045
0.48679	-1.74327	0.48596	-1.82318
0.48816	-1.76282	0.48733	-1.82532
0.48954	-1.7332	0.48871	-1.81273
0.49091	-1.72869	0.49008	-1.83494
0.49229	-1.74312	0.49146	-1.84707
0.49367	-1.7584	0.49283	-1.85431
0.49504	-1.76625	0.49421	-1.83409
0.49642	-1.76766	0.49558	-1.84389
0.49779	-1.75304	0.49696	-1.87282
0.49917	-1.75447	0.49833	-1.88129
0.50054	-1.77281	0.49971	-1.85333
0.50192	-1.7594	0.50108	-1.87397
0.50329	-1.76863	0.50246	-1.87646
0.50467	-1.7909	0.50384	-1.88818
0.50604	-1.80527	0.50521	-1.86857
0.50742	-1.81632	0.50659	-1.8713
0.50879	-1.83459	0.50796	-1.86158
0.51017	-1.85572	0.50934	-1.87426
0.51154	-1.88607	0.51071	-1.86814
0.51292	-1.85055	0.51209	-1.90132
0.51429	-1.86405	0.51346	-1.90954
0.51567	-1.87445	0.51484	-1.87207
0.51704	-1.85392	0.51621	-1.90834
0.51842	-1.86496	0.51759	-1.89811
0.51979	-1.8867	0.51896	-1.91651
0.52117	-1.89039	0.52034	-1.88092
0.52254	-1.87906	0.52171	-1.89549
0.52392	-1.91472	0.52309	-1.91943
0.52529	-1.89344	0.52446	-1.91484
0.52667	-1.89127	0.52584	-1.91393
0.52805	-1.92123	0.52721	-1.88857
0.52942	-1.90963	0.52859	-1.90705
0.5308	-1.9241	0.52996	-1.8987
0.53217	-1.8871	0.53134	-1.92164
0.53355	-1.88872	0.53271	-1.91288
0.53492	-1.89917	0.53409	-1.92304
0.5363	-1.91046	0.53546	-1.92596
0.53767	-1.89016	0.53684	-1.91517
0.53905	-1.89082	0.53821	-1.92856
0.54042	-1.89549	0.53959	-1.93139
0.5418	-1.90859	0.54096	-1.89978
0.54317	-1.88043	0.54234	-1.93321
0.54455	-1.91292	0.54371	-1.93906
0.54592	-1.91808	0.54509	-1.9563
0.5473	-1.92711	0.54646	-1.9256
0.54867	-1.93286	0.54784	-1.94816
0.55005	-1.9412	0.54921	-1.95055
0.55142	-1.9399	0.55059	-1.96392
0.5528	-1.94909	0.55197	-1.96116
0.55417	-1.95888	0.55334	-1.93877
0.55555	-1.95763	0.55472	-1.95158
0.55692	-1.94219	0.55609	-1.97901
0.5583	-1.96449	0.55747	-1.95428
0.55968	-1.9875	0.55884	-1.94003
0.56105	-1.98633	0.56022	-1.91705
0.56243	-1.97593	0.56159	-1.94447
0.5638	-1.97104	0.56297	-1.99448
0.56518	-1.97822	0.56434	-1.98383
0.56655	-2.00119	0.56572	-1.96192
0.56793	-2.00801	0.56709	-2.00114
0.5693	-2.02544	0.56847	-1.96956
0.57068	-2.01789	0.56984	-1.94162
0.57205	-2.01463	0.57122	-1.9624
0.57343	-1.99867	0.57259	-1.95798
0.5748	-2.03469	0.57397	-1.98863
0.57618	-1.99784	0.57534	-1.96274
0.57755	-2.04063	0.57672	-1.98642
0.57893	-2.04568	0.57809	-1.93776
0.5803	-2.08776	0.57947	-1.97128
0.58168	-2.06992	0.58084	-1.96452
0.58305	-2.08213	0.58222	-1.98306
0.58443	-2.05689	0.58359	-2.00138
0.5858	-2.08664	0.58497	-2.00317
0.58718	-2.10027	0.58634	-2.02556
0.58855	-2.0678	0.58772	-1.98143
0.58993	-2.10315	0.58909	-2.00634
0.59131	-2.11388	0.59047	-2.00595
0.59268	-2.11822	0.59184	-2.01235
0.59406	-2.09842	0.59322	-2.02763
0.59543	-2.12865	0.59459	-2.06157
0.59681	-2.11832	0.59597	-2.07276
0.59818	-2.09178	0.59734	-2.05255
0.59956	-2.08714	0.59872	-2.0307
0.60093	-2.11818	0.60009	-2.0217
0.60231	-2.08832	0.60147	-2.02026
0.60368	-2.11186	0.60285	-2.0222
0.60506	-2.14066	0.60422	-1.98978
0.60643	-2.12508	0.6056	-2.00283
0.60781	-2.11355	0.60697	-2.03334
0.60918	-2.12958	0.60835	-2.07084
0.61056	-2.12749	0.60972	-2.05333
0.61193	-2.1284	0.6111	-2.07468
0.61331	-2.13944	0.61247	-2.05832
0.61468	-2.13316	0.61385	-2.05513
0.61606	-2.15337	0.61522	-2.06869
0.61743	-2.17336	0.6166	-2.07205
0.61881	-2.13213	0.61797	-2.07158
0.62018	-2.14202	0.61935	-2.09786
0.62156	-2.1527	0.62072	-2.07185
0.62294	-2.13135	0.6221	-2.07658
0.62431	-2.18889	0.62347	-2.09879
0.62569	-2.19627	0.62485	-2.1042
0.62706	-2.19023	0.62622	-2.09324
0.62844	-2.19559	0.6276	-2.09819
0.62981	-2.21989	0.62897	-2.10659
0.63119	-2.21858	0.63035	-2.09425
0.63256	-2.18851	0.63172	-2.04647
0.63394	-2.20322	0.6331	-2.09446
0.63531	-2.21274	0.63447	-2.0816
0.63669	-2.25483	0.63585	-2.10775
0.63806	-2.28368	0.63722	-2.09087
0.63944	-2.24817	0.6386	-2.07959
0.64081	-2.22226	0.63997	-2.07386
0.64219	-2.23735	0.64135	-2.11016
0.64356	-2.24479	0.64272	-2.08973
0.64494	-2.29606	0.6441	-2.11824
0.64631	-2.28123	0.64547	-2.10614
0.64769	-2.25815	0.64685	-2.15574
0.64906	-2.25667	0.64822	-2.1603
0.65044	-2.27238	0.6496	-2.11786
0.65181	-2.30192	0.65097	-2.15756
0.65319	-2.30708	0.65235	-2.15505
0.65457	-2.27397	0.65373	-2.12587
0.65594	-2.3154	0.6551	-2.11531
0.65732	-2.2633	0.65648	-2.08166
0.65869	-2.29241	0.65785	-2.09729
0.66007	-2.29142	0.65923	-2.06432
0.66144	-2.30658	0.6606	-2.07219
0.66282	-2.32373	0.66198	-2.0646
0.66419	-2.27898	0.66335	-2.09524
0.66557	-2.32547	0.66473	-2.10132
0.66694	-2.3298	0.6661	-2.06463
0.66832	-2.32727	0.66748	-2.07325
0.66969	-2.36135	0.66885	-2.04935
0.67107	-2.38117	0.67023	-2.06663
0.67244	-2.38982	0.6716	-2.08479
0.67382	-2.38861	0.67298	-2.09555
0.67519	-2.38305	0.67435	-2.12011
0.67657	-2.46976	0.67573	-2.09931
0.67794	-2.44175	0.6771	-2.10314
0.67932	-2.48458	0.67848	-2.07683
0.68069	-2.49016	0.67985	-2.06303
0.68207	-2.44429	0.68123	-2.09434
0.68344	-2.45415	0.6826	-2.08368
0.68482	-2.44877	0.68398	-2.08345
0.6862	-2.43555	0.68535	-2.08561
0.68757	-2.44543	0.68673	-2.06018
0.68895	-2.43272	0.6881	-2.09169
0.69032	-2.44971	0.68948	-2.11196
0.6917	-2.47799	0.69085	-2.10882
0.69307	-2.48488	0.69223	-2.13032
0.69445	-2.51313	0.6936	-2.10887
0.69582	-2.54642	0.69498	-2.07176
0.6972	-2.57758	0.69635	-2.12368
0.69857	-2.5835	0.69773	-2.08273
0.69995	-2.59422	0.6991	-2.06986
0.70132	-2.59247	0.70048	-2.05584
0.7027	-2.6463	0.70186	-2.06374
0.70407	-2.65037	0.70323	-2.08999
0.70545	-2.63761	0.70461	-2.1193
0.70682	-2.61446	0.70598	-2.12218
0.7082	-2.60383	0.70736	-2.1331
0.70957	-2.69576	0.70873	-2.16686
0.71095	-2.70027	0.71011	-2.13163
0.71232	-2.65037	0.71148	-2.13675
0.7137	-2.68876	0.71286	-2.12041
0.71507	-2.72563	0.71423	-2.10498
0.71645	-2.77297	0.71561	-2.15055
0.71783	-2.75481	0.71698	-2.10668
0.7192	-2.72344	0.71836	-2.16338
0.72058	-2.74168	0.71973	-2.09302
0.72195	-2.77108	0.72111	-2.13533
0.72333	-2.7901	0.72248	-2.09406
0.7247	-2.76991	0.72386	-2.11943
0.72608	-2.83143	0.72523	-2.12972
0.72745	-2.84141	0.72661	-2.15357
0.72883	-2.84917	0.72798	-2.15245
0.7302	-2.81984	0.72936	-2.14258
0.73158	-2.86868	0.73073	-2.18605
0.73295	-2.82549	0.73211	-2.21109
0.73433	-2.8291	0.73348	-2.14427
0.7357	-2.83072	0.73486	-2.117
0.73708	-2.86521	0.73623	-2.12572
0.73845	-2.89471	0.73761	-2.11039
0.73983	-2.90886	0.73898	-2.1417
0.7412	-2.92777	0.74036	-2.1121
0.74258	-2.88253	0.74173	-2.10955
0.74395	-2.89691	0.74311	-2.10839
0.74533	-2.88866	0.74448	-2.1054
0.7467	-2.87432	0.74586	-2.10519
0.74808	-2.86327	0.74723	-2.06449
0.74945	-2.84519	0.74861	-2.08417
0.75083	-2.8369	0.74998	-2.11746
0.75221	-2.88055	0.75136	-2.08685
0.75358	-2.91293	0.75274	-2.07411
0.75496	-2.86734	0.75411	-2.03276
0.75633	-2.88984	0.75549	-2.05753
0.75771	-2.93649	0.75686	-2.06384
0.75908	-2.95528	0.75824	-2.10049
0.76046	-2.876	0.75961	-2.0806
0.76183	-2.89907	0.76099	-2.08826
0.76321	-2.85572	0.76236	-2.07561
0.76458	-2.95909	0.76374	-2.05664
0.76596	-2.97457	0.76511	-1.99066
0.76733	-2.91256	0.76649	-2.02312
0.76871	-2.94957	0.76786	-2.07318
0.77008	-2.96133	0.76924	-2.03408
0.77146	-2.93614	0.77061	-2.07719
0.77283	-3.01397	0.77199	-2.07719
0.77421	-2.99482	0.77336	-2.05881
0.77558	-3.02945	0.77474	-2.0093
0.77696	-3.0548	0.77611	-2.06271
0.77833	-3.00567	0.77749	-2.00805
0.77971	-3.03102	0.77886	-2.08988
0.78108	-3.0706	0.78024	-2.07293
0.78246	-3.03904	0.78161	-2.08916
0.78384	-3.091	0.78299	-2.04038
0.78521	-3.12782	0.78436	-2.08737
0.78659	-3.18618	0.78574	-2.03371
0.78796	-3.16447	0.78711	-2.07109
0.78934	-3.19883	0.78849	-2.05525
0.79071	-3.18793	0.78986	-2.08495
0.79209	-3.16653	0.79124	-2.04182
0.79346	-3.20163	0.79261	-2.089
0.79484	-3.17402	0.79399	-2.0453
0.79621	-3.15981	0.79536	-2.03038
0.79759	-3.2222	0.79674	-1.93101
0.79896	-3.16903	0.79811	-2.00574
0.80034	-3.19476	0.79949	-1.94263
0.80171	-3.2166	0.80086	-1.93527
0.80309	-3.15403	0.80224	-1.95458
0.80446	-3.1528	0.80362	-1.94984
0.80584	-3.16894	0.80499	-1.94421
0.80721	-3.20232	0.80637	-1.90405
0.80859	-3.13943	0.80774	-1.8923
0.80996	-3.14026	0.80912	-1.88961
0.81134	-3.15069	0.81049	-1.79326
0.81271	-3.19821	0.81187	-1.85258
0.81409	-3.29332	0.81324	-1.80073
0.81547	-3.2978	0.81462	-1.80947
0.81684	-3.30608	0.81599	-1.80772
0.81822	-3.3272	0.81737	-1.79642
0.81959	-3.32072	0.81874	-1.73743
0.82097	-3.3281	0.82012	-1.70917
0.82234	-3.36816	0.82149	-1.71046
0.82372	-3.40692	0.82287	-1.64358
0.82509	-3.35269	0.82424	-1.66998
0.82647	-3.41511	0.82562	-1.6018
0.82784	-3.40094	0.82699	-1.54126
0.82922	-3.4368	0.82837	-1.67903
0.83059	-3.38522	0.82974	-1.61526
0.83197	-3.38528	0.83112	-1.55776
0.83334	-3.3146	0.83249	-1.50532
0.83472	-3.35793	0.83387	-1.53463
0.83609	-3.30105	0.83524	-1.5677
0.83747	-3.31869	0.83662	-1.49946
0.83884	-3.26626	0.83799	-1.52966
0.84022	-3.25615	0.83937	-1.39528
0.84159	-3.2092	0.84074	-1.33773
0.84297	-3.20243	0.84212	-1.30043
0.84434	-3.04962	0.84349	-1.27655
0.84572	-3.10543	0.84487	-1.22922
0.8471	-3.11416	0.84624	-1.15497
0.84847	-3.03178	0.84762	-1.09107
0.84985	-3.00249	0.84899	-1.14397
0.85122	-2.8893	0.85037	-1.2002
0.8526	-2.83231	0.85175	-1.19901
0.85397	-2.85605	0.85312	-1.09735
0.85535	-2.79748	0.8545	-1.01477
0.85672	-2.81393	0.85587	-1.01656
0.8581	-2.74926	0.85725	-0.91641
0.85947	-2.61815	0.85862	-0.83094
0.86085	-2.61371	0.86	-0.6743
0.86222	-2.50556	0.86137	-0.72911
0.8636	-2.36029	0.86275	-0.68513
0.86497	-2.2691	0.86412	-0.60034
0.86635	-2.25534	0.8655	-0.39894
0.86772	-2.16329	0.86687	-0.43708
0.8691	-2.05242	0.86825	-0.40709
0.87047	-1.97889	0.86962	-0.39769
0.87185	-1.95171	0.871	-0.24574
0.87322	-1.89984	0.87237	-0.16104
0.8746	-1.8288	0.87375	-0.02087
0.87597	-1.65735	0.87512	0.08898
0.87735	-1.53613	0.8765	0.21696
0.87873	-1.47172	0.87787	0.27347
0.8801	-1.44332	0.87925	0.45711
0.88148	-1.3032	0.88062	0.59489
0.88285	-1.15089	0.882	0.54498
0.88423	-1.03975	0.88337	0.63993
0.8856	-0.87405	0.88475	0.83004
0.88698	-0.66611	0.88612	0.90454
0.88835	-0.45322	0.8875	1.00067
0.88973	-0.24605	0.88887	1.165
0.8911	-0.02859	0.89025	1.35431
0.89248	0.08711	0.89162	1.46368
0.89385	0.29614	0.893	1.59162
0.89523	0.48576	0.89437	1.71903
0.8966	0.83094	0.89575	1.91698
0.89798	0.97522	0.89712	2.11015
0.89935	1.22062	0.8985	2.2577
0.90073	1.54105	0.89987	2.40746
0.9021	1.75815	0.90125	2.64682
0.90348	2.07035	0.90263	2.805
0.90485	2.30857	0.904	2.95842
0.90623	2.56029	0.90538	3.05443
0.9076	2.7475	0.90675	3.30929
0.90898	2.93727	0.90813	3.45093
0.91036	3.16566	0.9095	3.74667
0.91173	3.47142	0.91088	3.85998
0.91311	3.86674	0.91225	4.15337
0.91448	4.09471

## Sheet: Supplementary Figure 6a
Binding energy (eV)	Intensity (arb. units)
800	15605
799	15855
798	15925
797	15615
796	16255
795	16160
794	16415
793	16065
792	15605
791	15955
790	16235
789	15970
788	16430
787	16205
786	15865
785	15890
784	16270
783	16230
782	16065
781	16000
780	16450
779	16050
778	16980
777	16430
776	16255
775	16240
774	16720
773	16575
772	16065
771	16325
770	16865
769	16480
768	16690
767	16815
766	16565
765	16040
764	16390
763	16715
762	16810
761	16670
760	16310
759	16755
758	16750
757	16545
756	16865
755	16470
754	16445
753	16685
752	17050
751	17330
750	16545
749	16820
748	16840
747	17110
746	16915
745	16925
744	15850
743	16740
742	16925
741	16910
740	16530
739	16975
738	17425
737	16795
736	16500
735	17315
734	17390
733	16790
732	16560
731	17040
730	16820
729	16705
728	17060
727	17075
726	17120
725	17080
724	16785
723	17190
722	17135
721	16775
720	17405
719	17295
718	17035
717	17265
716	17365
715	17845
714	17415
713	17385
712	17620
711	17175
710	17320
709	17620
708	17405
707	17620
706	17300
705	17145
704	17770
703	17635
702	17880
701	17405
700	17350
699	17205
698	17890
697	17145
696	17715
695	17640
694	17475
693	17285
692	17690
691	17800
690	17730
689	17885
688	18465
687	18140
686	18145
685	18255
684	18140
683	17890
682	17990
681	17665
680	17695
679	17680
678	18420
677	18065
676	17865
675	17790
674	18220
673	18050
672	18100
671	18130
670	17925
669	18490
668	17810
667	17935
666	17400
665	17810
664	17955
663	18270
662	17695
661	17755
660	18510
659	18365
658	18385
657	18175
656	17860
655	18135
654	18780
653	18485
652	18350
651	17735
650	18180
649	17970
648	18310
647	18500
646	18475
645	18235
644	18695
643	18235
642	18680
641	18110
640	18430
639	18650
638	18515
637	18830
636	18255
635	18580
634	17995
633	18745
632	18745
631	18410
630	18715
629	19175
628	18240
627	18645
626	17885
625	18420
624	18920
623	18360
622	18515
621	18250
620	18305
619	18175
618	18385
617	18665
616	19045
615	18510
614	18720
613	19025
612	18920
611	18735
610	18875
609	18985
608	19085
607	18785
606	18410
605	18495
604	18550
603	18440
602	18485
601	18590
600	19040
599	18995
598	18410
597	18740
596	18685
595	18475
594	18730
593	18485
592	17880
591	19125
590	18410
589	18615
588	18425
587	18615
586	18890
585	18330
584	18635
583	18670
582	18770
581	18685
580	19120
579	19005
578	18770
577	18670
576	18650
575	18265
574	19200
573	18550
572	18560
571	18255
570	18680
569	18710
568	18505
567	18190
566	18635
565	19225
564	18755
563	19115
562	19015
561	19090
560	18645
559	19715
558	19320
557	19795
556	19525
555	19810
554	19040
553	18935
552	18690
551	19260
550	18305
549	18155
548	17650
547	18095
546	17755
545	17060
544	16575
543	16380
542	16275
541	15715
540	15960
539	15725
538	15245
537	15875
536	16075
535	16935
534	19345
533	23235
532	33330
531	40435
530	36160
529	25365
528	16580
527	14685
526	14080
525	13835
524	13400
523	13100
522	13235
521	13225
520	13460
519	12910
518	12505
517	12870
516	13140
515	13315
514	13785
513	13125
512	12550
511	12765
510	12985
509	13115
508	13370
507	12765
506	13085
505	13035
504	13505
503	13690
502	13405
501	13570
500	13345
499	13235
498	13525
497	13830
496	13575
495	13635
494	13125
493	13320
492	12925
491	13180
490	13410
489	13115
488	12720
487	13550
486	13380
485	13035
484	13100
483	13065
482	13155
481	13105
480	12920
479	13100
478	13310
477	12780
476	13085
475	13205
474	13225
473	13395
472	12685
471	12700
470	13145
469	13190
468	13445
467	13155
466	13230
465	13430
464	12980
463	13180
462	13325
461	13475
460	13865
459	13250
458	12760
457	13365
456	13685
455	13320
454	13760
453	14080
452	13390
451	13345
450	13035
449	13000
448	13325
447	13635
446	12990
445	13075
444	13660
443	13275
442	12940
441	13515
440	13475
439	13775
438	13905
437	13910
436	14125
435	13685
434	13515
433	13320
432	13825
431	13570
430	13270
429	13590
428	13305
427	13760
426	13440
425	13695
424	13045
423	13085
422	13495
421	12940
420	13075
419	13515
418	13610
417	12815
416	13240
415	14035
414	13520
413	13790
412	12890
411	13490
410	13405
409	13210
408	13700
407	13460
406	13065
405	12965
404	14030
403	12925
402	13545
401	14230
400	13560
399	14315
398	14610
397	14090
396	14185
395	13660
394	13755
393	13340
392	13455
391	13710
390	13715
389	13405
388	13950
387	13575
386	13650
385	14150
384	13575
383	13580
382	13780
381	13350
380	13285
379	13455
378	13370
377	13075
376	13770
375	13190
374	13250
373	13665
372	13520
371	13870
370	13865
369	13910
368	13945
367	13795
366	13685
365	13635
364	13870
363	13535
362	13780
361	13950
360	13700
359	12750
358	13510
357	13870
356	13515
355	13855
354	14110
353	14010
352	13140
351	13710
350	14080
349	14780
348	14170
347	14800
346	15310
345	14750
344	14250
343	13835
342	13515
341	13395
340	13385
339	13490
338	13430
337	13720
336	13940
335	13985
334	13625
333	13605
332	13150
331	13430
330	13255
329	12920
328	12775
327	13495
326	13230
325	13455
324	13160
323	13610
322	13295
321	13890
320	14000
319	14060
318	13735
317	13965
316	14005
315	13950
314	14485
313	14155
312	14905
311	14405
310	14420
309	14205
308	14080
307	13680
306	13885
305	13370
304	12725
303	11850
302	11685
301	10840
300	10375
299	9510
298	9065
297	8670
296	8015
295	7820
294	8360
293	8060
292	8350
291	9215
290	9825
289	10485
288	12880
287	15165
286	19435
285	27215
284	49300
283	68690
282	25575
281	7330
280	4185
279	3270
278	2825
277	2315
276	2040
275	1805
274	1635
273	1570
272	1615
271	1580
270	1495
269	1630
268	1660
267	1670
266	1575
265	1530
264	1655
263	1470
262	1365
261	1290
260	1515
259	1415
258	1355
257	1425
256	1300
255	1500
254	1400
253	1485
252	1470
251	1560
250	1415
249	1350
248	1360
247	1325
246	1485
245	1450
244	1490
243	1420
242	1530
241	1530
240	1360
239	1355
238	1340
237	1550
236	1280
235	1275
234	1445
233	1300
232	1545
231	1535
230	1430
229	1565
228	1510
227	1445
226	1605
225	1480
224	1395
223	1520
222	1480
221	1455
220	1365
219	1350
218	1240
217	1555
216	1490
215	1580
214	1305
213	1390
212	1580
211	1270
210	1490
209	1465
208	1495
207	1430
206	1515
205	1490
204	1410
203	1265
202	1440
201	1480
200	1575
199	1530
198	1520
197	1640
196	1535
195	1550
194	1380
193	1475
192	1460
191	1250
190	1440
189	1320
188	1220
187	1295
186	1635
185	1440
184	1560
183	1565
182	1505
181	1385
180	1505
179	1395
178	1355
177	1410
176	1500
175	1400
174	1390
173	1375
172	1460
171	1465
170	1440
169	1370
168	1695
167	1755
166	1675
165	1390
164	1470
163	1430
162	1610
161	1465
160	1410
159	1405
158	1465
157	1815
156	1330
155	1275
154	1475
153	1770
152	1800
151	1765
150	1400
149	1335
148	1370
147	1245
146	1195
145	1030
144	1160
143	1315
142	1185
141	1305
140	1185
139	1315
138	1315
137	1335
136	1275
135	1210
134	1210
133	1240
132	1265
131	1320
130	1320
129	1325
128	1355
127	1200
126	1225
125	1210
124	1260
123	1180
122	1250
121	1245
120	1385
119	1225
118	1225
117	1395
116	1345
115	1235
114	1205
113	1245
112	1225
111	1275
110	1230
109	1170
108	1205
107	1175
106	1285
105	1320
104	1475
103	1380
102	1485
101	1940
100	1835
99	1555
98	1200
97	1245
96	1225
95	1230
94	1240
93	1130
92	1205
91	1210
90	1185
89	1200
88	1290
87	1320
86	1360
85	1455
84	1130
83	1130
82	1125
81	1130
80	1115
79	1205
78	1140
77	1235
76	1205
75	1245
74	1190
73	1240
72	1215
71	1245
70	1140
69	1195
68	1195
67	1095
66	1230
65	1265
64	1150
63	1130
62	1155
61	1220
60	1310
59	1085
58	1230
57	1135
56	1330
55	1280
54	1305
53	1090
52	1225
51	1220
50	1230
49	1225
48	1270
47	1275
46	1240
45	1225
44	1245
43	1370
42	1240
41	1285
40	1075
39	1010
38	1170
37	1080
36	1145
35	1280
34	1090
33	1065
32	1100
31	1040
30	1220
29	1135
28	1250
27	1335
26	1550
25	1680
24	1925
23	1730
22	1245
21	1185
20	945
19	1170
18	1145
17	1260
16	1230
15	1290
14	1220
13	1110
12	1085
11	920
10	915
9	880
8	965
7	805
6	730
5	645
4	600
3	490
2	310
1	260
0	110

## Sheet: Supplementary Figure 6b
cg-G		cg-G after evaporate-casting
Wavenumber (cm-1)	Transmittance (arb. units)	Wavenumber (cm-1)	Transmittance (arb. units)
800.314	-0.06986	800.314	-0.00807
800.796	-0.07	800.796	-0.0081
801.278	-0.07015	801.278	-0.00813
801.76	-0.07029	801.76	-0.00815
802.242	-0.07046	802.242	-0.00817
802.724	-0.07065	802.724	-0.00818
803.207	-0.07085	803.207	-0.00818
803.689	-0.07105	803.689	-0.00817
804.171	-0.07125	804.171	-0.00817
804.653	-0.07144	804.653	-0.00817
805.135	-0.07162	805.135	-0.00817
805.617	-0.0718	805.617	-0.00817
806.099	-0.07196	806.099	-0.00817
806.581	-0.07211	806.581	-0.00818
807.063	-0.07224	807.063	-0.0082
807.545	-0.07237	807.545	-0.00821
808.028	-0.07249	808.028	-0.00821
808.51	-0.07262	808.51	-0.0082
808.992	-0.07276	808.992	-0.00819
809.474	-0.07289	809.474	-0.00818
809.956	-0.07301	809.956	-0.00817
810.438	-0.07312	810.438	-0.00817
810.92	-0.07322	810.92	-0.00817
811.403	-0.07332	811.403	-0.00817
811.885	-0.07343	811.885	-0.00817
812.367	-0.07357	812.367	-0.00818
812.849	-0.07371	812.849	-0.00819
813.331	-0.07387	813.331	-0.0082
813.813	-0.07403	813.813	-0.00821
814.295	-0.0742	814.295	-0.00822
814.777	-0.07438	814.777	-0.00823
815.259	-0.07456	815.259	-0.00824
815.742	-0.07473	815.742	-0.00825
816.224	-0.07487	816.224	-0.00826
816.706	-0.075	816.706	-0.00828
817.188	-0.07512	817.188	-0.00829
817.67	-0.07523	817.67	-0.0083
818.152	-0.07531	818.152	-0.00829
818.634	-0.07539	818.634	-0.00828
819.116	-0.07546	819.116	-0.00827
819.598	-0.07553	819.598	-0.00825
820.081	-0.07562	820.081	-0.00822
820.563	-0.07571	820.563	-0.00819
821.045	-0.0758	821.045	-0.00815
821.527	-0.07589	821.527	-0.00812
822.009	-0.07597	822.009	-0.00808
822.491	-0.07604	822.491	-0.00805
822.973	-0.07611	822.973	-0.00803
823.455	-0.07617	823.455	-0.00802
823.938	-0.07624	823.938	-0.00805
824.42	-0.0763	824.42	-0.0081
824.902	-0.07635	824.902	-0.00814
825.384	-0.0764	825.384	-0.00814
825.866	-0.07646	825.866	-0.00806
826.348	-0.0765	826.348	-0.00795
826.83	-0.07655	826.83	-0.00784
827.312	-0.07658	827.312	-0.00773
827.794	-0.0766	827.794	-0.00767
828.277	-0.0766	828.277	-0.00763
828.759	-0.0766	828.759	-0.00759
829.241	-0.07659	829.241	-0.00755
829.723	-0.07659	829.723	-0.00747
830.205	-0.07657	830.205	-0.00738
830.687	-0.07655	830.687	-0.0073
831.169	-0.07651	831.169	-0.00724
831.651	-0.07643	831.651	-0.00723
832.134	-0.07634	832.134	-0.00724
832.616	-0.07623	832.616	-0.00726
833.098	-0.07611	833.098	-0.00727
833.58	-0.07598	833.58	-0.00725
834.062	-0.07584	834.062	-0.00723
834.544	-0.0757	834.544	-0.00719
835.026	-0.07557	835.026	-0.00716
835.508	-0.07545	835.508	-0.00711
835.99	-0.07535	835.99	-0.00707
836.472	-0.07527	836.472	-0.00703
836.955	-0.07521	836.955	-0.00699
837.437	-0.0752	837.437	-0.00696
837.919	-0.07523	837.919	-0.00695
838.401	-0.07529	838.401	-0.00694
838.883	-0.07538	838.883	-0.00694
839.365	-0.07554	839.365	-0.00696
839.847	-0.07572	839.847	-0.00698
840.33	-0.07592	840.33	-0.00701
840.812	-0.07612	840.812	-0.00705
841.294	-0.07631	841.294	-0.00709
841.776	-0.07649	841.776	-0.00713
842.258	-0.07665	842.258	-0.00718
842.74	-0.07678	842.74	-0.00723
843.222	-0.07685	843.222	-0.00727
843.704	-0.07688	843.704	-0.00731
844.186	-0.07688	844.186	-0.00734
844.669	-0.07686	844.669	-0.00738
845.151	-0.0768	845.151	-0.0074
845.633	-0.07672	845.633	-0.00742
846.115	-0.07662	846.115	-0.00745
846.597	-0.07651	846.597	-0.00747
847.079	-0.07639	847.079	-0.00751
847.561	-0.07626	847.561	-0.00756
848.043	-0.07612	848.043	-0.00762
848.525	-0.07599	848.525	-0.00768
849.008	-0.07586	849.008	-0.00775
849.49	-0.07574	849.49	-0.00783
849.972	-0.07563	849.972	-0.00792
850.454	-0.07555	850.454	-0.00801
850.936	-0.07552	850.936	-0.0081
851.418	-0.07552	851.418	-0.00819
851.9	-0.07552	851.9	-0.00829
852.382	-0.07554	852.382	-0.00839
852.865	-0.07554	852.865	-0.0085
853.347	-0.07554	853.347	-0.0086
853.829	-0.07553	853.829	-0.00871
854.311	-0.0755	854.311	-0.00883
854.793	-0.07544	854.793	-0.00896
855.275	-0.07536	855.275	-0.0091
855.757	-0.07525	855.757	-0.00925
856.239	-0.07514	856.239	-0.0094
856.721	-0.075	856.721	-0.00956
857.204	-0.07486	857.204	-0.00972
857.686	-0.0747	857.686	-0.00989
858.168	-0.07451	858.168	-0.01007
858.65	-0.07429	858.65	-0.01025
859.132	-0.07405	859.132	-0.01043
859.614	-0.07381	859.614	-0.01062
860.096	-0.07357	860.096	-0.0108
860.578	-0.07333	860.578	-0.011
861.061	-0.07311	861.061	-0.01118
861.543	-0.07292	861.543	-0.01137
862.025	-0.07277	862.025	-0.01154
862.507	-0.07268	862.507	-0.01169
862.989	-0.07265	862.989	-0.01184
863.471	-0.07266	863.471	-0.01197
863.953	-0.07272	863.953	-0.01209
864.435	-0.07283	864.435	-0.0122
864.918	-0.07299	864.918	-0.0123
865.399	-0.07318	865.399	-0.0124
865.882	-0.07341	865.882	-0.01251
866.364	-0.07367	866.364	-0.01264
866.846	-0.07395	866.846	-0.01278
867.328	-0.07424	867.328	-0.01292
867.81	-0.07453	867.81	-0.01306
868.292	-0.07481	868.292	-0.01318
868.774	-0.07509	868.774	-0.01329
869.256	-0.07535	869.256	-0.0134
869.739	-0.07558	869.739	-0.01351
870.221	-0.07577	870.221	-0.0136
870.703	-0.07593	870.703	-0.01369
871.185	-0.07607	871.185	-0.01378
871.667	-0.07619	871.667	-0.01386
872.149	-0.07629	872.149	-0.01396
872.631	-0.07638	872.631	-0.01404
873.113	-0.07646	873.113	-0.01411
873.596	-0.07653	873.596	-0.0141
874.078	-0.07661	874.078	-0.01393
874.56	-0.07667	874.56	-0.01372
875.042	-0.07673	875.042	-0.01351
875.524	-0.07676	875.524	-0.0134
876.006	-0.07675	876.006	-0.01348
876.488	-0.07672	876.488	-0.01366
876.97	-0.07668	876.97	-0.01388
877.452	-0.07663	877.452	-0.01413
877.935	-0.07658	877.935	-0.01439
878.417	-0.07654	878.417	-0.01464
878.899	-0.0765	878.899	-0.01486
879.381	-0.07648	879.381	-0.01499
879.863	-0.07649	879.863	-0.01492
880.345	-0.07653	880.345	-0.01476
880.827	-0.07656	880.827	-0.01457
881.309	-0.07658	881.309	-0.01438
881.792	-0.07658	881.792	-0.01423
882.274	-0.07655	882.274	-0.01412
882.756	-0.07652	882.756	-0.01401
883.238	-0.07647	883.238	-0.01394
883.72	-0.07639	883.72	-0.01396
884.202	-0.0763	884.202	-0.014
884.684	-0.07619	884.684	-0.01404
885.166	-0.07607	885.166	-0.01403
885.648	-0.07593	885.648	-0.01386
886.131	-0.07579	886.131	-0.01366
886.613	-0.07566	886.613	-0.01347
887.095	-0.07555	887.095	-0.01334
887.577	-0.07549	887.577	-0.01338
888.059	-0.07546	888.059	-0.01351
888.541	-0.07547	888.541	-0.01366
889.023	-0.0755	889.023	-0.01382
889.505	-0.07558	889.505	-0.01396
889.987	-0.07568	889.987	-0.01409
890.47	-0.07581	890.47	-0.01422
890.952	-0.07595	890.952	-0.01432
891.434	-0.0761	891.434	-0.01438
891.916	-0.07626	891.916	-0.01441
892.398	-0.07643	892.398	-0.01443
892.88	-0.07662	892.88	-0.01443
893.362	-0.07683	893.362	-0.01442
893.845	-0.07704	893.845	-0.01439
894.327	-0.07724	894.327	-0.01435
894.809	-0.07742	894.809	-0.01432
895.291	-0.07757	895.291	-0.01429
895.773	-0.07769	895.773	-0.01427
896.255	-0.07779	896.255	-0.01424
896.737	-0.07785	896.737	-0.0142
897.219	-0.07789	897.219	-0.01415
897.701	-0.07789	897.701	-0.01409
898.183	-0.07787	898.183	-0.01402
898.666	-0.07783	898.666	-0.01393
899.148	-0.07778	899.148	-0.01384
899.63	-0.07771	899.63	-0.01373
900.112	-0.07761	900.112	-0.01361
900.594	-0.07749	900.594	-0.01347
901.076	-0.07732	901.076	-0.01332
901.558	-0.07713	901.558	-0.01316
902.04	-0.07691	902.04	-0.01299
902.523	-0.07667	902.523	-0.01281
903.005	-0.0764	903.005	-0.01262
903.487	-0.07611	903.487	-0.01243
903.969	-0.07582	903.969	-0.01223
904.451	-0.07553	904.451	-0.01203
904.933	-0.07525	904.933	-0.01182
905.415	-0.07499	905.415	-0.0116
905.897	-0.07473	905.897	-0.01139
906.38	-0.07449	906.38	-0.01119
906.862	-0.07428	906.862	-0.01102
907.344	-0.07408	907.344	-0.01087
907.826	-0.07387	907.826	-0.01072
908.308	-0.07366	908.308	-0.01058
908.79	-0.07343	908.79	-0.01041
909.272	-0.07318	909.272	-0.01024
909.754	-0.07293	909.754	-0.01007
910.236	-0.07266	910.236	-0.0099
910.718	-0.07239	910.718	-0.00974
911.201	-0.07211	911.201	-0.00957
911.683	-0.07184	911.683	-0.00941
912.165	-0.07157	912.165	-0.00925
912.647	-0.07131	912.647	-0.00908
913.129	-0.07107	913.129	-0.00891
913.611	-0.07084	913.611	-0.00874
914.093	-0.07064	914.093	-0.00857
914.576	-0.0705	914.576	-0.00841
915.058	-0.07039	915.058	-0.00825
915.54	-0.0703	915.54	-0.00809
916.022	-0.07021	916.022	-0.00794
916.504	-0.07013	916.504	-0.00781
916.986	-0.07005	916.986	-0.00769
917.468	-0.06997	917.468	-0.00757
917.95	-0.06991	917.95	-0.00745
918.432	-0.06985	918.432	-0.00733
918.915	-0.0698	918.915	-0.00721
919.397	-0.06975	919.397	-0.0071
919.879	-0.06971	919.879	-0.00698
920.361	-0.06969	920.361	-0.00686
920.843	-0.06968	920.843	-0.00674
921.325	-0.06966	921.325	-0.00662
921.807	-0.06961	921.807	-0.00651
922.289	-0.06953	922.289	-0.00641
922.771	-0.06941	922.771	-0.00631
923.254	-0.06929	923.254	-0.00621
923.736	-0.06915	923.736	-0.00612
924.218	-0.06898	924.218	-0.00604
924.7	-0.06881	924.7	-0.00597
925.182	-0.06864	925.182	-0.0059
925.664	-0.06848	925.664	-0.00583
926.146	-0.06835	926.146	-0.00577
926.628	-0.06823	926.628	-0.00571
927.111	-0.06812	927.111	-0.00565
927.593	-0.06802	927.593	-0.00561
928.075	-0.06793	928.075	-0.00557
928.557	-0.06784	928.557	-0.00554
929.039	-0.06774	929.039	-0.00551
929.521	-0.06763	929.521	-0.00548
930.003	-0.0675	930.003	-0.00545
930.485	-0.06735	930.485	-0.00542
930.967	-0.06718	930.967	-0.0054
931.45	-0.067	931.45	-0.00537
931.932	-0.0668	931.932	-0.00534
932.414	-0.06657	932.414	-0.00531
932.896	-0.06634	932.896	-0.00529
933.378	-0.0661	933.378	-0.00527
933.86	-0.06586	933.86	-0.00526
934.342	-0.06562	934.342	-0.00526
934.824	-0.06538	934.824	-0.00525
935.307	-0.06514	935.307	-0.00525
935.789	-0.0649	935.789	-0.00525
936.271	-0.06467	936.271	-0.00525
936.753	-0.06443	936.753	-0.00525
937.235	-0.06419	937.235	-0.00525
937.717	-0.06394	937.717	-0.00524
938.199	-0.06369	938.199	-0.00523
938.681	-0.06345	938.681	-0.00522
939.163	-0.06322	939.163	-0.00521
939.646	-0.063	939.646	-0.0052
940.128	-0.0628	940.128	-0.00518
940.61	-0.06262	940.61	-0.00517
941.092	-0.06249	941.092	-0.00516
941.574	-0.06242	941.574	-0.00515
942.056	-0.06239	942.056	-0.00514
942.538	-0.06238	942.538	-0.00513
943.02	-0.06239	943.02	-0.00511
943.503	-0.0624	943.503	-0.0051
943.985	-0.06241	943.985	-0.00508
944.467	-0.06243	944.467	-0.00506
944.949	-0.06244	944.949	-0.00504
945.431	-0.06244	945.431	-0.00501
945.913	-0.06244	945.913	-0.00498
946.395	-0.06244	946.395	-0.00495
946.877	-0.06245	946.877	-0.00491
947.359	-0.06246	947.359	-0.00488
947.842	-0.06248	947.842	-0.00485
948.324	-0.06251	948.324	-0.00482
948.806	-0.06254	948.806	-0.00479
949.288	-0.06256	949.288	-0.00476
949.77	-0.06259	949.77	-0.00474
950.252	-0.06262	950.252	-0.00471
950.734	-0.06264	950.734	-0.00469
951.216	-0.06264	951.216	-0.00467
951.698	-0.06264	951.698	-0.00465
952.181	-0.06265	952.181	-0.00464
952.663	-0.06267	952.663	-0.00463
953.145	-0.06273	953.145	-0.00462
953.627	-0.0628	953.627	-0.00462
954.109	-0.06289	954.109	-0.00461
954.591	-0.063	954.591	-0.00459
955.073	-0.06315	955.073	-0.00453
955.555	-0.06332	955.555	-0.00446
956.038	-0.0635	956.038	-0.0044
956.52	-0.06367	956.52	-0.00436
957.002	-0.0638	957.002	-0.00437
957.484	-0.06392	957.484	-0.0044
957.966	-0.06404	957.966	-0.00445
958.448	-0.06416	958.448	-0.00448
958.93	-0.06428	958.93	-0.00448
959.412	-0.06439	959.412	-0.00447
959.894	-0.06451	959.894	-0.00446
960.377	-0.06463	960.377	-0.00445
960.859	-0.06476	960.859	-0.00445
961.341	-0.06489	961.341	-0.00446
961.823	-0.06501	961.823	-0.00448
962.305	-0.06512	962.305	-0.00449
962.787	-0.0652	962.787	-0.0045
963.269	-0.06527	963.269	-0.00452
963.751	-0.06533	963.751	-0.00453
964.234	-0.06537	964.234	-0.00455
964.716	-0.06539	964.716	-0.00456
965.198	-0.06541	965.198	-0.00457
965.68	-0.06544	965.68	-0.00458
966.162	-0.06547	966.162	-0.00459
966.644	-0.06554	966.644	-0.0046
967.126	-0.06562	967.126	-0.0046
967.608	-0.06572	967.608	-0.00461
968.091	-0.06583	968.091	-0.00461
968.573	-0.06598	968.573	-0.00461
969.055	-0.06615	969.055	-0.0046
969.537	-0.06631	969.537	-0.00459
970.019	-0.06647	970.019	-0.00458
970.501	-0.0666	970.501	-0.00455
970.983	-0.06672	970.983	-0.00452
971.465	-0.06684	971.465	-0.00448
971.947	-0.06694	971.947	-0.00445
972.429	-0.06702	972.429	-0.00442
972.912	-0.0671	972.912	-0.00439
973.394	-0.06717	973.394	-0.00436
973.876	-0.06725	973.876	-0.00434
974.358	-0.06735	974.358	-0.00433
974.84	-0.06745	974.84	-0.00432
975.322	-0.06755	975.322	-0.00431
975.804	-0.06764	975.804	-0.0043
976.286	-0.06771	976.286	-0.00429
976.769	-0.06778	976.769	-0.00429
977.251	-0.06784	977.251	-0.00429
977.733	-0.06788	977.733	-0.00428
978.215	-0.0679	978.215	-0.00428
978.697	-0.06792	978.697	-0.00428
979.179	-0.06794	979.179	-0.00427
979.661	-0.06799	979.661	-0.00427
980.143	-0.06806	980.143	-0.00427
980.625	-0.06816	980.625	-0.00427
981.108	-0.06828	981.108	-0.00427
981.59	-0.06844	981.59	-0.00427
982.072	-0.06868	982.072	-0.00428
982.554	-0.06895	982.554	-0.0043
983.036	-0.06921	983.036	-0.00432
983.518	-0.06946	983.518	-0.00434
984	-0.06965	984	-0.00438
984.482	-0.0698	984.482	-0.00443
984.965	-0.06993	984.965	-0.00448
985.447	-0.07003	985.447	-0.00453
985.929	-0.07008	985.929	-0.00459
986.411	-0.07011	986.411	-0.00466
986.893	-0.07012	986.893	-0.00473
987.375	-0.07014	987.375	-0.0048
987.857	-0.07017	987.857	-0.00488
988.339	-0.07021	988.339	-0.00496
988.822	-0.07026	988.822	-0.00505
989.304	-0.07033	989.304	-0.00513
989.786	-0.07043	989.786	-0.00522
990.268	-0.07054	990.268	-0.00531
990.75	-0.07069	990.75	-0.00541
991.232	-0.07087	991.232	-0.00551
991.714	-0.07111	991.714	-0.00563
992.196	-0.07138	992.196	-0.00575
992.678	-0.07167	992.678	-0.00589
993.16	-0.07198	993.16	-0.00603
993.643	-0.0723	993.643	-0.00619
994.125	-0.07263	994.125	-0.00636
994.607	-0.07295	994.607	-0.00655
995.089	-0.07326	995.089	-0.00674
995.571	-0.07353	995.571	-0.00693
996.053	-0.07378	996.053	-0.00714
996.535	-0.07404	996.535	-0.00735
997.018	-0.07433	997.018	-0.00757
997.5	-0.07469	997.5	-0.00779
997.982	-0.07508	997.982	-0.00801
998.464	-0.0755	998.464	-0.00825
998.946	-0.07595	998.946	-0.00848
999.428	-0.07644	999.428	-0.0087
999.91	-0.07695	999.91	-0.00893
1000.39	-0.07748	1000.39	-0.00917
1000.87	-0.07803	1000.87	-0.00942
1001.36	-0.07857	1001.36	-0.00968
1001.84	-0.07911	1001.84	-0.00995
1002.32	-0.07967	1002.32	-0.01023
1002.8	-0.08024	1002.8	-0.01053
1003.28	-0.08082	1003.28	-0.01086
1003.77	-0.08142	1003.77	-0.0112
1004.25	-0.08202	1004.25	-0.01154
1004.73	-0.08262	1004.73	-0.01186
1005.21	-0.08321	1005.21	-0.01215
1005.7	-0.08379	1005.7	-0.01242
1006.18	-0.08436	1006.18	-0.01267
1006.66	-0.08489	1006.66	-0.01291
1007.14	-0.08539	1007.14	-0.01312
1007.62	-0.08585	1007.62	-0.01333
1008.11	-0.08628	1008.11	-0.01353
1008.59	-0.08668	1008.59	-0.01374
1009.07	-0.08705	1009.07	-0.01397
1009.55	-0.08739	1009.55	-0.01421
1010.03	-0.08768	1010.03	-0.01445
1010.52	-0.08794	1010.52	-0.01467
1011	-0.08812	1011	-0.01484
1011.48	-0.08827	1011.48	-0.01501
1011.96	-0.08841	1011.96	-0.01518
1012.45	-0.08853	1012.45	-0.0154
1012.93	-0.08864	1012.93	-0.0157
1013.41	-0.08877	1013.41	-0.01604
1013.89	-0.08892	1013.89	-0.01638
1014.37	-0.08913	1014.37	-0.01668
1014.86	-0.08942	1014.86	-0.01689
1015.34	-0.08977	1015.34	-0.01707
1015.82	-0.09017	1015.82	-0.01722
1016.3	-0.09062	1016.3	-0.01736
1016.78	-0.09114	1016.78	-0.0175
1017.27	-0.09169	1017.27	-0.01764
1017.75	-0.09225	1017.75	-0.01778
1018.23	-0.09281	1018.23	-0.01792
1018.71	-0.09335	1018.71	-0.01807
1019.2	-0.09385	1019.2	-0.01823
1019.68	-0.09434	1019.68	-0.01842
1020.16	-0.09478	1020.16	-0.01866
1020.64	-0.09513	1020.64	-0.01898
1021.12	-0.09544	1021.12	-0.01936
1021.61	-0.09575	1021.61	-0.01977
1022.09	-0.09607	1022.09	-0.02018
1022.57	-0.0964	1022.57	-0.02053
1023.05	-0.09677	1023.05	-0.0209
1023.53	-0.09718	1023.53	-0.02132
1024.02	-0.09766	1024.02	-0.02188
1024.5	-0.09826	1024.5	-0.02273
1024.98	-0.09894	1024.98	-0.02369
1025.46	-0.09965	1025.46	-0.02465
1025.94	-0.10038	1025.94	-0.02559
1026.43	-0.10109	1026.43	-0.02644
1026.91	-0.1018	1026.91	-0.02716
1027.39	-0.10252	1027.39	-0.02773
1027.87	-0.10325	1027.87	-0.028
1028.36	-0.10398	1028.36	-0.02766
1028.84	-0.10472	1028.84	-0.02707
1029.32	-0.10547	1029.32	-0.02642
1029.8	-0.10625	1029.8	-0.02586
1030.28	-0.10709	1030.28	-0.02561
1030.77	-0.10795	1030.77	-0.02557
1031.25	-0.1088	1031.25	-0.02565
1031.73	-0.10962	1031.73	-0.02594
1032.21	-0.11037	1032.21	-0.02651
1032.69	-0.11107	1032.69	-0.02726
1033.18	-0.11173	1033.18	-0.02814
1033.66	-0.11235	1033.66	-0.02914
1034.14	-0.11291	1034.14	-0.03022
1034.62	-0.11343	1034.62	-0.03135
1035.11	-0.11392	1035.11	-0.03251
1035.59	-0.11441	1035.59	-0.03365
1036.07	-0.1149	1036.07	-0.03474
1036.55	-0.1154	1036.55	-0.03577
1037.03	-0.1159	1037.03	-0.03673
1037.52	-0.11644	1037.52	-0.03756
1038	-0.11701	1038	-0.03819
1038.48	-0.11762	1038.48	-0.0387
1038.96	-0.11825	1038.96	-0.03914
1039.44	-0.11891	1039.44	-0.03953
1039.93	-0.11959	1039.93	-0.03989
1040.41	-0.12028	1040.41	-0.04024
1040.89	-0.12098	1040.89	-0.0406
1041.37	-0.12167	1041.37	-0.04101
1041.85	-0.12233	1041.85	-0.04157
1042.34	-0.12298	1042.34	-0.04218
1042.82	-0.1236	1042.82	-0.04282
1043.3	-0.12421	1043.3	-0.04345
1043.78	-0.1248	1043.78	-0.04403
1044.27	-0.12536	1044.27	-0.04459
1044.75	-0.12588	1044.75	-0.04514
1045.23	-0.12636	1045.23	-0.04567
1045.71	-0.12677	1045.71	-0.0462
1046.19	-0.12713	1046.19	-0.0467
1046.68	-0.12744	1046.68	-0.04717
1047.16	-0.12768	1047.16	-0.04759
1047.64	-0.12783	1047.64	-0.04795
1048.12	-0.12792	1048.12	-0.04825
1048.6	-0.12797	1048.6	-0.04851
1049.09	-0.12799	1049.09	-0.0487
1049.57	-0.128	1049.57	-0.04882
1050.05	-0.128	1050.05	-0.04889
1050.53	-0.12799	1050.53	-0.04894
1051.02	-0.12797	1051.02	-0.04896
1051.5	-0.12796	1051.5	-0.04895
1051.98	-0.12795	1051.98	-0.04895
1052.46	-0.12796	1052.46	-0.04898
1052.94	-0.128	1052.94	-0.04909
1053.42	-0.1281	1053.42	-0.04934
1053.91	-0.12824	1053.91	-0.04969
1054.39	-0.12839	1054.39	-0.05008
1054.87	-0.12856	1054.87	-0.05055
1055.35	-0.12874	1055.35	-0.05123
1055.84	-0.12894	1055.84	-0.0519
1056.32	-0.12913	1056.32	-0.05247
1056.8	-0.12933	1056.8	-0.05276
1057.28	-0.12952	1057.28	-0.05251
1057.76	-0.1297	1057.76	-0.05194
1058.25	-0.12987	1058.25	-0.0512
1058.73	-0.13001	1058.73	-0.05022
1059.21	-0.13011	1059.21	-0.0489
1059.69	-0.13017	1059.69	-0.04751
1060.17	-0.13022	1060.17	-0.04623
1060.66	-0.13025	1060.66	-0.04525
1061.14	-0.13026	1061.14	-0.04492
1061.62	-0.13027	1061.62	-0.04502
1062.1	-0.13027	1062.1	-0.04539
1062.59	-0.13026	1062.59	-0.04614
1063.07	-0.13025	1063.07	-0.04744
1063.55	-0.13025	1063.55	-0.04897
1064.03	-0.13027	1064.03	-0.05056
1064.51	-0.1303	1064.51	-0.05205
1065	-0.13039	1065	-0.05323
1065.48	-0.1305	1065.48	-0.05411
1065.96	-0.13063	1065.96	-0.05472
1066.44	-0.13078	1066.44	-0.0548
1066.92	-0.13095	1066.92	-0.05396
1067.41	-0.13114	1067.41	-0.05267
1067.89	-0.13131	1067.89	-0.05123
1068.37	-0.13146	1068.37	-0.04982
1068.85	-0.13155	1068.85	-0.04878
1069.34	-0.1316	1069.34	-0.04795
1069.82	-0.13163	1069.82	-0.04726
1070.3	-0.13163	1070.3	-0.04682
1070.78	-0.1316	1070.78	-0.04677
1071.26	-0.13154	1071.26	-0.04696
1071.75	-0.13145	1071.75	-0.04729
1072.23	-0.13132	1072.23	-0.04773
1072.71	-0.13116	1072.71	-0.04826
1073.19	-0.13096	1073.19	-0.04882
1073.67	-0.13073	1073.67	-0.04937
1074.16	-0.13045	1074.16	-0.04984
1074.64	-0.13011	1074.64	-0.05013
1075.12	-0.12974	1075.12	-0.05029
1075.6	-0.12934	1075.6	-0.05035
1076.09	-0.12892	1076.09	-0.0503
1076.57	-0.1285	1076.57	-0.05013
1077.05	-0.12807	1077.05	-0.04984
1077.53	-0.12765	1077.53	-0.04945
1078.01	-0.12723	1078.01	-0.04894
1078.49	-0.12685	1078.49	-0.04831
1078.98	-0.12648	1078.98	-0.04759
1079.46	-0.12612	1079.46	-0.04678
1079.94	-0.12578	1079.94	-0.04589
1080.42	-0.12548	1080.42	-0.04492
1080.91	-0.12519	1080.91	-0.04391
1081.39	-0.12489	1081.39	-0.04286
1081.87	-0.12458	1081.87	-0.04182
1082.35	-0.12422	1082.35	-0.0408
1082.83	-0.12384	1082.83	-0.03981
1083.32	-0.12345	1083.32	-0.03884
1083.8	-0.12304	1083.8	-0.03791
1084.28	-0.12264	1084.28	-0.03704
1084.76	-0.12223	1084.76	-0.03622
1085.24	-0.12181	1085.24	-0.0354
1085.73	-0.12138	1085.73	-0.0346
1086.21	-0.12093	1086.21	-0.03377
1086.69	-0.12046	1086.69	-0.03294
1087.17	-0.11998	1087.17	-0.03211
1087.65	-0.11949	1087.65	-0.03128
1088.14	-0.11898	1088.14	-0.03043
1088.62	-0.11846	1088.62	-0.02958
1089.1	-0.11795	1089.1	-0.02873
1089.58	-0.11746	1089.58	-0.02789
1090.07	-0.11698	1090.07	-0.02707
1090.55	-0.11654	1090.55	-0.02626
1091.03	-0.11611	1091.03	-0.02546
1091.51	-0.11571	1091.51	-0.02466
1091.99	-0.11536	1091.99	-0.02381
1092.48	-0.11504	1092.48	-0.02297
1092.96	-0.11474	1092.96	-0.02219
1093.44	-0.11446	1093.44	-0.02151
1093.92	-0.11422	1093.92	-0.021
1094.4	-0.114	1094.4	-0.0206
1094.89	-0.11377	1094.89	-0.02028
1095.37	-0.11353	1095.37	-0.02004
1095.85	-0.11325	1095.85	-0.01991
1096.33	-0.11293	1096.33	-0.01983
1096.82	-0.1126	1096.82	-0.01977
1097.3	-0.11224	1097.3	-0.01968
1097.78	-0.11183	1097.78	-0.01945
1098.26	-0.11141	1098.26	-0.01918
1098.74	-0.11097	1098.74	-0.01892
1099.23	-0.11056	1099.23	-0.01869
1099.71	-0.11018	1099.71	-0.0186
1100.19	-0.10983	1100.19	-0.01855
1100.67	-0.10949	1100.67	-0.01848
1101.15	-0.10915	1101.15	-0.01837
1101.64	-0.10882	1101.64	-0.01814
1102.12	-0.10849	1102.12	-0.01785
1102.6	-0.10816	1102.6	-0.01753
1103.08	-0.10782	1103.08	-0.01716
1103.57	-0.10746	1103.57	-0.01676
1104.05	-0.10708	1104.05	-0.01634
1104.53	-0.1067	1104.53	-0.01592
1105.01	-0.10632	1105.01	-0.01553
1105.49	-0.10594	1105.49	-0.01524
1105.98	-0.10556	1105.98	-0.01498
1106.46	-0.10518	1106.46	-0.01474
1106.94	-0.1048	1106.94	-0.01448
1107.42	-0.10443	1107.42	-0.01417
1107.9	-0.10406	1107.9	-0.01384
1108.39	-0.1037	1108.39	-0.01351
1108.87	-0.10335	1108.87	-0.01317
1109.35	-0.10302	1109.35	-0.01283
1109.83	-0.10272	1109.83	-0.01248
1110.32	-0.10242	1110.32	-0.01214
1110.8	-0.10214	1110.8	-0.01179
1111.28	-0.10186	1111.28	-0.01146
1111.76	-0.1016	1111.76	-0.01113
1112.24	-0.10135	1112.24	-0.01081
1112.72	-0.10111	1112.72	-0.01048
1113.21	-0.10086	1113.21	-0.01017
1113.69	-0.10063	1113.69	-0.00986
1114.17	-0.1004	1114.17	-0.00955
1114.65	-0.1002	1114.65	-0.00925
1115.14	-0.10002	1115.14	-0.00897
1115.62	-0.09985	1115.62	-0.0087
1116.1	-0.09971	1116.1	-0.00843
1116.58	-0.09959	1116.58	-0.00815
1117.06	-0.09948	1117.06	-0.0078
1117.55	-0.0994	1117.55	-0.00745
1118.03	-0.09933	1118.03	-0.00712
1118.51	-0.09928	1118.51	-0.00683
1118.99	-0.09924	1118.99	-0.00666
1119.47	-0.0992	1119.47	-0.00653
1119.96	-0.09917	1119.96	-0.00643
1120.44	-0.09914	1120.44	-0.00632
1120.92	-0.0991	1120.92	-0.00617
1121.4	-0.09906	1121.4	-0.00601
1121.89	-0.09901	1121.89	-0.00584
1122.37	-0.09896	1122.37	-0.00567
1122.85	-0.09889	1122.85	-0.0055
1123.33	-0.09881	1123.33	-0.00534
1123.81	-0.09873	1123.81	-0.00517
1124.3	-0.09865	1124.3	-0.00502
1124.78	-0.09858	1124.78	-0.00488
1125.26	-0.09851	1125.26	-0.00475
1125.74	-0.09844	1125.74	-0.00464
1126.22	-0.09837	1126.22	-0.00452
1126.71	-0.09831	1126.71	-0.0044
1127.19	-0.09824	1127.19	-0.00429
1127.67	-0.09817	1127.67	-0.00418
1128.15	-0.09809	1128.15	-0.00407
1128.63	-0.09797	1128.63	-0.00397
1129.12	-0.09785	1129.12	-0.00388
1129.6	-0.09771	1129.6	-0.00379
1130.08	-0.09758	1130.08	-0.00371
1130.56	-0.09745	1130.56	-0.00363
1131.05	-0.09733	1131.05	-0.00357
1131.53	-0.09721	1131.53	-0.00351
1132.01	-0.0971	1132.01	-0.00345
1132.49	-0.09702	1132.49	-0.00339
1132.97	-0.09695	1132.97	-0.00332
1133.46	-0.09688	1133.46	-0.00326
1133.94	-0.09682	1133.94	-0.00321
1134.42	-0.09674	1134.42	-0.00315
1134.9	-0.09667	1134.9	-0.0031
1135.38	-0.09659	1135.38	-0.00305
1135.87	-0.09651	1135.87	-0.003
1136.35	-0.09642	1136.35	-0.00293
1136.83	-0.09633	1136.83	-0.00286
1137.31	-0.09625	1137.31	-0.00279
1137.8	-0.09619	1137.8	-0.00274
1138.28	-0.09615	1138.28	-0.00269
1138.76	-0.09613	1138.76	-0.00266
1139.24	-0.09613	1139.24	-0.00264
1139.72	-0.09614	1139.72	-0.00265
1140.21	-0.09617	1140.21	-0.0027
1140.69	-0.09622	1140.69	-0.00277
1141.17	-0.09627	1141.17	-0.00285
1141.65	-0.09632	1141.65	-0.00293
1142.13	-0.09636	1142.13	-0.00299
1142.62	-0.0964	1142.62	-0.00303
1143.1	-0.09643	1143.1	-0.00307
1143.58	-0.09647	1143.58	-0.00309
1144.06	-0.0965	1144.06	-0.00308
1144.55	-0.09654	1144.55	-0.00305
1145.03	-0.09658	1145.03	-0.00301
1145.51	-0.09664	1145.51	-0.00299
1145.99	-0.09674	1145.99	-0.00299
1146.47	-0.09685	1146.47	-0.00301
1146.96	-0.09696	1146.96	-0.00302
1147.44	-0.09708	1147.44	-0.00304
1147.92	-0.09718	1147.92	-0.00304
1148.4	-0.09728	1148.4	-0.00305
1148.88	-0.09737	1148.88	-0.00305
1149.37	-0.09745	1149.37	-0.00307
1149.85	-0.09752	1149.85	-0.00311
1150.33	-0.09758	1150.33	-0.00317
1150.81	-0.09764	1150.81	-0.00321
1151.3	-0.0977	1151.3	-0.00323
1151.78	-0.09777	1151.78	-0.0032
1152.26	-0.09785	1152.26	-0.00314
1152.74	-0.09793	1152.74	-0.00307
1153.22	-0.09801	1153.22	-0.00301
1153.7	-0.09808	1153.7	-0.00298
1154.19	-0.09815	1154.19	-0.00297
1154.67	-0.09822	1154.67	-0.00295
1155.15	-0.09828	1155.15	-0.00294
1155.63	-0.09833	1155.63	-0.00293
1156.12	-0.09837	1156.12	-0.00293
1156.6	-0.0984	1156.6	-0.00292
1157.08	-0.09844	1157.08	-0.00292
1157.56	-0.09848	1157.56	-0.00293
1158.04	-0.09853	1158.04	-0.00293
1158.53	-0.09859	1158.53	-0.00294
1159.01	-0.09866	1159.01	-0.00294
1159.49	-0.09875	1159.49	-0.00295
1159.97	-0.09886	1159.97	-0.00294
1160.45	-0.09899	1160.45	-0.00294
1160.94	-0.09912	1160.94	-0.00294
1161.42	-0.09926	1161.42	-0.00293
1161.9	-0.09941	1161.9	-0.00293
1162.38	-0.09957	1162.38	-0.00292
1162.87	-0.09974	1162.87	-0.00292
1163.35	-0.0999	1163.35	-0.00291
1163.83	-0.10007	1163.83	-0.0029
1164.31	-0.10024	1164.31	-0.00289
1164.79	-0.10041	1164.79	-0.0029
1165.28	-0.10059	1165.28	-0.00291
1165.76	-0.10078	1165.76	-0.00292
1166.24	-0.10096	1166.24	-0.00294
1166.72	-0.10113	1166.72	-0.00295
1167.2	-0.1013	1167.2	-0.00296
1167.69	-0.10146	1167.69	-0.00296
1168.17	-0.10162	1168.17	-0.00295
1168.65	-0.10179	1168.65	-0.00295
1169.13	-0.10196	1169.13	-0.00294
1169.62	-0.10213	1169.62	-0.00293
1170.1	-0.10233	1170.1	-0.00293
1170.58	-0.10254	1170.58	-0.00292
1171.06	-0.1028	1171.06	-0.00291
1171.54	-0.10309	1171.54	-0.0029
1172.03	-0.10339	1172.03	-0.00289
1172.51	-0.10371	1172.51	-0.00288
1172.99	-0.10407	1172.99	-0.00288
1173.47	-0.10444	1173.47	-0.00288
1173.95	-0.1048	1173.95	-0.00289
1174.44	-0.10514	1174.44	-0.00289
1174.92	-0.10542	1174.92	-0.00291
1175.4	-0.10567	1175.4	-0.00292
1175.88	-0.1059	1175.88	-0.00293
1176.37	-0.10609	1176.37	-0.00295
1176.85	-0.10625	1176.85	-0.00296
1177.33	-0.10638	1177.33	-0.00298
1177.81	-0.10649	1177.81	-0.00299
1178.29	-0.10659	1178.29	-0.00301
1178.78	-0.10668	1178.78	-0.00302
1179.26	-0.10676	1179.26	-0.00304
1179.74	-0.10683	1179.74	-0.00307
1180.22	-0.10688	1180.22	-0.0031
1180.7	-0.10693	1180.7	-0.00313
1181.19	-0.10696	1181.19	-0.00317
1181.67	-0.10697	1181.67	-0.00321
1182.15	-0.10697	1182.15	-0.00325
1182.63	-0.10693	1182.63	-0.00329
1183.12	-0.10688	1183.12	-0.00333
1183.6	-0.10682	1183.6	-0.00339
1184.08	-0.10674	1184.08	-0.00346
1184.56	-0.10667	1184.56	-0.00359
1185.04	-0.10659	1185.04	-0.00373
1185.53	-0.10649	1185.53	-0.00387
1186.01	-0.10639	1186.01	-0.00398
1186.49	-0.10629	1186.49	-0.00401
1186.97	-0.10617	1186.97	-0.004
1187.45	-0.10605	1187.45	-0.00398
1187.94	-0.10591	1187.94	-0.00397
1188.42	-0.10576	1188.42	-0.00396
1188.9	-0.10559	1188.9	-0.00397
1189.38	-0.10542	1189.38	-0.00399
1189.86	-0.10525	1189.86	-0.00405
1190.35	-0.10507	1190.35	-0.00415
1190.83	-0.10489	1190.83	-0.00429
1191.31	-0.10472	1191.31	-0.00443
1191.79	-0.10454	1191.79	-0.00456
1192.28	-0.10435	1192.28	-0.00465
1192.76	-0.10417	1192.76	-0.00472
1193.24	-0.104	1193.24	-0.00479
1193.72	-0.10384	1193.72	-0.00486
1194.2	-0.10369	1194.2	-0.00494
1194.68	-0.10356	1194.68	-0.00501
1195.17	-0.10346	1195.17	-0.00508
1195.65	-0.1034	1195.65	-0.00515
1196.13	-0.10339	1196.13	-0.0052
1196.61	-0.10342	1196.61	-0.00526
1197.1	-0.10348	1197.1	-0.00532
1197.58	-0.10357	1197.58	-0.00537
1198.06	-0.1037	1198.06	-0.00543
1198.54	-0.10385	1198.54	-0.00549
1199.02	-0.10401	1199.02	-0.00555
1199.51	-0.10419	1199.51	-0.00562
1199.99	-0.10435	1199.99	-0.0057
1200.47	-0.10451	1200.47	-0.00578
1200.95	-0.10467	1200.95	-0.00586
1201.43	-0.10482	1201.43	-0.00595
1201.92	-0.10496	1201.92	-0.00603
1202.4	-0.10509	1202.4	-0.00611
1202.88	-0.10522	1202.88	-0.00619
1203.36	-0.10535	1203.36	-0.00627
1203.85	-0.1055	1203.85	-0.00636
1204.33	-0.10566	1204.33	-0.00645
1204.81	-0.10584	1204.81	-0.00654
1205.29	-0.10602	1205.29	-0.00662
1205.77	-0.10622	1205.77	-0.00669
1206.26	-0.10644	1206.26	-0.00675
1206.74	-0.10668	1206.74	-0.00683
1207.22	-0.10693	1207.22	-0.00691
1207.7	-0.10722	1207.7	-0.00703
1208.18	-0.10752	1208.18	-0.00716
1208.67	-0.10783	1208.67	-0.00731
1209.15	-0.10815	1209.15	-0.00746
1209.63	-0.10847	1209.63	-0.00763
1210.11	-0.1088	1210.11	-0.0078
1210.6	-0.10912	1210.6	-0.00798
1211.08	-0.10943	1211.08	-0.00816
1211.56	-0.10973	1211.56	-0.00833
1212.04	-0.11001	1212.04	-0.0085
1212.52	-0.11029	1212.52	-0.00868
1213.01	-0.11056	1213.01	-0.00885
1213.49	-0.11082	1213.49	-0.00904
1213.97	-0.11108	1213.97	-0.00923
1214.45	-0.11134	1214.45	-0.00942
1214.93	-0.1116	1214.93	-0.00962
1215.42	-0.11186	1215.42	-0.00983
1215.9	-0.11213	1215.9	-0.01004
1216.38	-0.11241	1216.38	-0.01026
1216.86	-0.11269	1216.86	-0.01048
1217.35	-0.113	1217.35	-0.0107
1217.83	-0.11331	1217.83	-0.01093
1218.31	-0.11363	1218.31	-0.01115
1218.79	-0.11395	1218.79	-0.01137
1219.27	-0.11426	1219.27	-0.01159
1219.76	-0.11457	1219.76	-0.01181
1220.24	-0.11488	1220.24	-0.01203
1220.72	-0.11518	1220.72	-0.01224
1221.2	-0.11547	1221.2	-0.01244
1221.68	-0.11576	1221.68	-0.01264
1222.17	-0.11605	1222.17	-0.01283
1222.65	-0.11633	1222.65	-0.01301
1223.13	-0.11663	1223.13	-0.01319
1223.61	-0.11693	1223.61	-0.01335
1224.09	-0.11721	1224.09	-0.0135
1224.58	-0.11746	1224.58	-0.01364
1225.06	-0.11766	1225.06	-0.01373
1225.54	-0.11783	1225.54	-0.01382
1226.02	-0.11798	1226.02	-0.01391
1226.51	-0.11809	1226.51	-0.01401
1226.99	-0.11817	1226.99	-0.01419
1227.47	-0.11822	1227.47	-0.01438
1227.95	-0.11826	1227.95	-0.01456
1228.43	-0.1183	1228.43	-0.01471
1228.92	-0.11835	1228.92	-0.01477
1229.4	-0.11841	1229.4	-0.01479
1229.88	-0.11845	1229.88	-0.01478
1230.36	-0.1185	1230.36	-0.01475
1230.84	-0.11854	1230.84	-0.01469
1231.33	-0.11857	1231.33	-0.01462
1231.81	-0.1186	1231.81	-0.01454
1232.29	-0.11861	1232.29	-0.01448
1232.77	-0.11861	1232.77	-0.01448
1233.26	-0.1186	1233.26	-0.01448
1233.74	-0.11858	1233.74	-0.01448
1234.22	-0.11856	1234.22	-0.01443
1234.7	-0.11854	1234.7	-0.01426
1235.18	-0.11852	1235.18	-0.01405
1235.66	-0.11851	1235.66	-0.01383
1236.15	-0.11849	1236.15	-0.01362
1236.63	-0.11848	1236.63	-0.0134
1237.11	-0.11848	1237.11	-0.01323
1237.59	-0.11849	1237.59	-0.01312
1238.08	-0.11851	1238.08	-0.01315
1238.56	-0.11854	1238.56	-0.01342
1239.04	-0.11859	1239.04	-0.01382
1239.52	-0.11865	1239.52	-0.01426
1240	-0.11873	1240	-0.01473
1240.49	-0.11883	1240.49	-0.01519
1240.97	-0.11896	1240.97	-0.0156
1241.45	-0.1191	1241.45	-0.01595
1241.93	-0.11927	1241.93	-0.01613
1242.41	-0.11946	1242.41	-0.01595
1242.9	-0.11968	1242.9	-0.01561
1243.38	-0.1199	1243.38	-0.01524
1243.86	-0.12014	1243.86	-0.01488
1244.34	-0.12037	1244.34	-0.01466
1244.83	-0.12061	1244.83	-0.01453
1245.31	-0.12085	1245.31	-0.01446
1245.79	-0.12109	1245.79	-0.0145
1246.27	-0.12133	1246.27	-0.01474
1246.75	-0.12157	1246.75	-0.01507
1247.24	-0.12181	1247.24	-0.01544
1247.72	-0.12205	1247.72	-0.01579
1248.2	-0.12229	1248.2	-0.01608
1248.68	-0.12253	1248.68	-0.01631
1249.16	-0.12275	1249.16	-0.01649
1249.65	-0.12295	1249.65	-0.0166
1250.13	-0.12313	1250.13	-0.01656
1250.61	-0.12328	1250.61	-0.01644
1251.09	-0.12341	1251.09	-0.01628
1251.58	-0.12351	1251.58	-0.01613
1252.06	-0.12356	1252.06	-0.01602
1252.54	-0.12359	1252.54	-0.01593
1253.02	-0.12359	1253.02	-0.01584
1253.5	-0.12358	1253.5	-0.01576
1253.99	-0.12357	1253.99	-0.01568
1254.47	-0.12356	1254.47	-0.01561
1254.95	-0.12353	1254.95	-0.01553
1255.43	-0.12349	1255.43	-0.01546
1255.91	-0.12345	1255.91	-0.01539
1256.4	-0.12339	1256.4	-0.01531
1256.88	-0.12331	1256.88	-0.01523
1257.36	-0.12319	1257.36	-0.01512
1257.84	-0.12303	1257.84	-0.01498
1258.33	-0.12283	1258.33	-0.01483
1258.81	-0.12261	1258.81	-0.01465
1259.29	-0.12237	1259.29	-0.01446
1259.77	-0.12211	1259.77	-0.01426
1260.25	-0.12184	1260.25	-0.01404
1260.73	-0.12156	1260.73	-0.01382
1261.22	-0.12129	1261.22	-0.01359
1261.7	-0.12105	1261.7	-0.01337
1262.18	-0.12081	1262.18	-0.01314
1262.66	-0.12057	1262.66	-0.01292
1263.15	-0.12035	1263.15	-0.01269
1263.63	-0.12013	1263.63	-0.01248
1264.11	-0.11992	1264.11	-0.01226
1264.59	-0.11971	1264.59	-0.01205
1265.07	-0.11949	1265.07	-0.01183
1265.56	-0.11925	1265.56	-0.01161
1266.04	-0.11901	1266.04	-0.01139
1266.52	-0.11876	1266.52	-0.01117
1267	-0.11852	1267	-0.01095
1267.48	-0.11828	1267.48	-0.01073
1267.97	-0.11804	1267.97	-0.01051
1268.45	-0.11781	1268.45	-0.01029
1268.93	-0.11759	1268.93	-0.01007
1269.41	-0.11738	1269.41	-0.00986
1269.9	-0.11717	1269.9	-0.00965
1270.38	-0.11698	1270.38	-0.00944
1270.86	-0.11678	1270.86	-0.00924
1271.34	-0.11658	1271.34	-0.00904
1271.82	-0.11638	1271.82	-0.00886
1272.31	-0.11619	1272.31	-0.00867
1272.79	-0.116	1272.79	-0.0085
1273.27	-0.11582	1273.27	-0.00833
1273.75	-0.11566	1273.75	-0.00816
1274.23	-0.1155	1274.23	-0.00801
1274.72	-0.11535	1274.72	-0.00785
1275.2	-0.11521	1275.2	-0.00771
1275.68	-0.11507	1275.68	-0.00757
1276.16	-0.11494	1276.16	-0.00744
1276.64	-0.11481	1276.64	-0.00731
1277.13	-0.11468	1277.13	-0.00719
1277.61	-0.11455	1277.61	-0.00708
1278.09	-0.11443	1278.09	-0.00698
1278.57	-0.11431	1278.57	-0.00688
1279.06	-0.1142	1279.06	-0.00679
1279.54	-0.11411	1279.54	-0.00671
1280.02	-0.11401	1280.02	-0.00663
1280.5	-0.11392	1280.5	-0.00656
1280.98	-0.11383	1280.98	-0.0065
1281.47	-0.11374	1281.47	-0.00643
1281.95	-0.11364	1281.95	-0.00637
1282.43	-0.11353	1282.43	-0.00632
1282.91	-0.11339	1282.91	-0.00626
1283.39	-0.11325	1283.39	-0.00621
1283.88	-0.11309	1283.88	-0.00616
1284.36	-0.11294	1284.36	-0.00611
1284.84	-0.11278	1284.84	-0.00607
1285.32	-0.11263	1285.32	-0.00603
1285.81	-0.11248	1285.81	-0.00599
1286.29	-0.11233	1286.29	-0.00596
1286.77	-0.11219	1286.77	-0.00593
1287.25	-0.11205	1287.25	-0.0059
1287.73	-0.11192	1287.73	-0.00588
1288.22	-0.11178	1288.22	-0.00586
1288.7	-0.11165	1288.7	-0.00584
1289.18	-0.11151	1289.18	-0.00582
1289.66	-0.11138	1289.66	-0.0058
1290.14	-0.11124	1290.14	-0.00578
1290.63	-0.11109	1290.63	-0.00576
1291.11	-0.11095	1291.11	-0.00574
1291.59	-0.1108	1291.59	-0.00572
1292.07	-0.11065	1292.07	-0.0057
1292.56	-0.11048	1292.56	-0.00568
1293.04	-0.11032	1293.04	-0.00566
1293.52	-0.11015	1293.52	-0.00565
1294	-0.11	1294	-0.00563
1294.48	-0.10987	1294.48	-0.00561
1294.97	-0.10974	1294.97	-0.0056
1295.45	-0.10963	1295.45	-0.00558
1295.93	-0.10952	1295.93	-0.00557
1296.41	-0.10943	1296.41	-0.00555
1296.89	-0.10935	1296.89	-0.00554
1297.38	-0.10927	1297.38	-0.00552
1297.86	-0.1092	1297.86	-0.00551
1298.34	-0.10912	1298.34	-0.0055
1298.82	-0.10904	1298.82	-0.00549
1299.31	-0.10896	1299.31	-0.00549
1299.79	-0.10889	1299.79	-0.00548
1300.27	-0.10881	1300.27	-0.00548
1300.75	-0.10875	1300.75	-0.00549
1301.23	-0.10868	1301.23	-0.00549
1301.71	-0.10862	1301.71	-0.0055
1302.2	-0.10857	1302.2	-0.00551
1302.68	-0.10852	1302.68	-0.00552
1303.16	-0.10847	1303.16	-0.00553
1303.64	-0.10844	1303.64	-0.00555
1304.13	-0.10841	1304.13	-0.00556
1304.61	-0.10838	1304.61	-0.00557
1305.09	-0.10836	1305.09	-0.00559
1305.57	-0.10835	1305.57	-0.0056
1306.05	-0.10833	1306.05	-0.00561
1306.54	-0.10832	1306.54	-0.00562
1307.02	-0.1083	1307.02	-0.00564
1307.5	-0.10829	1307.5	-0.00565
1307.98	-0.10828	1307.98	-0.00566
1308.46	-0.10827	1308.46	-0.00568
1308.95	-0.10826	1308.95	-0.00569
1309.43	-0.10824	1309.43	-0.0057
1309.91	-0.10824	1309.91	-0.00572
1310.39	-0.10823	1310.39	-0.00573
1310.88	-0.10822	1310.88	-0.00575
1311.36	-0.1082	1311.36	-0.00576
1311.84	-0.10818	1311.84	-0.00577
1312.32	-0.10816	1312.32	-0.00578
1312.8	-0.10812	1312.8	-0.00579
1313.29	-0.10807	1313.29	-0.0058
1313.77	-0.108	1313.77	-0.00581
1314.25	-0.10792	1314.25	-0.00581
1314.73	-0.10783	1314.73	-0.00581
1315.21	-0.10773	1315.21	-0.00581
1315.7	-0.10763	1315.7	-0.00581
1316.18	-0.10752	1316.18	-0.0058
1316.66	-0.1074	1316.66	-0.00579
1317.14	-0.10728	1317.14	-0.00578
1317.62	-0.10714	1317.62	-0.00577
1318.11	-0.107	1318.11	-0.00576
1318.59	-0.10685	1318.59	-0.00574
1319.07	-0.10669	1319.07	-0.00573
1319.55	-0.10653	1319.55	-0.00571
1320.04	-0.10636	1320.04	-0.0057
1320.52	-0.10618	1320.52	-0.00568
1321	-0.10601	1321	-0.00566
1321.48	-0.10585	1321.48	-0.00563
1321.96	-0.10568	1321.96	-0.00561
1322.45	-0.10552	1322.45	-0.00559
1322.93	-0.10535	1322.93	-0.00556
1323.41	-0.10518	1323.41	-0.00554
1323.89	-0.105	1323.89	-0.00552
1324.38	-0.10483	1324.38	-0.00549
1324.86	-0.10466	1324.86	-0.00548
1325.34	-0.10451	1325.34	-0.00547
1325.82	-0.10436	1325.82	-0.00547
1326.3	-0.10422	1326.3	-0.00547
1326.79	-0.10409	1326.79	-0.00548
1327.27	-0.10398	1327.27	-0.00549
1327.75	-0.10387	1327.75	-0.00551
1328.23	-0.10378	1328.23	-0.00554
1328.71	-0.10369	1328.71	-0.00556
1329.2	-0.1036	1329.2	-0.00559
1329.68	-0.10351	1329.68	-0.00561
1330.16	-0.10344	1330.16	-0.00564
1330.64	-0.10337	1330.64	-0.00566
1331.12	-0.10333	1331.12	-0.00568
1331.61	-0.10329	1331.61	-0.00569
1332.09	-0.10327	1332.09	-0.00571
1332.57	-0.10325	1332.57	-0.00572
1333.05	-0.10325	1333.05	-0.00575
1333.54	-0.10326	1333.54	-0.00578
1334.02	-0.10329	1334.02	-0.00581
1334.5	-0.10332	1334.5	-0.00584
1334.98	-0.10338	1334.98	-0.00585
1335.46	-0.10345	1335.46	-0.00587
1335.95	-0.10353	1335.95	-0.0059
1336.43	-0.10362	1336.43	-0.00597
1336.91	-0.10371	1336.91	-0.00612
1337.39	-0.1038	1337.39	-0.0063
1337.87	-0.10389	1337.87	-0.00647
1338.36	-0.10398	1338.36	-0.0066
1338.84	-0.10405	1338.84	-0.00661
1339.32	-0.10412	1339.32	-0.00657
1339.8	-0.10419	1339.8	-0.00651
1340.29	-0.10426	1340.29	-0.00644
1340.77	-0.10433	1340.77	-0.0064
1341.25	-0.10442	1341.25	-0.00636
1341.73	-0.1045	1341.73	-0.00633
1342.21	-0.10457	1342.21	-0.00631
1342.69	-0.10465	1342.69	-0.00631
1343.18	-0.10473	1343.18	-0.00632
1343.66	-0.10479	1343.66	-0.00634
1344.14	-0.10484	1344.14	-0.00636
1344.62	-0.10486	1344.62	-0.00637
1345.11	-0.10486	1345.11	-0.00638
1345.59	-0.10485	1345.59	-0.00638
1346.07	-0.10483	1346.07	-0.00639
1346.55	-0.10481	1346.55	-0.0064
1347.03	-0.10478	1347.03	-0.00641
1347.52	-0.10474	1347.52	-0.00643
1348	-0.1047	1348	-0.00644
1348.48	-0.10467	1348.48	-0.00646
1348.96	-0.10463	1348.96	-0.00649
1349.44	-0.10459	1349.44	-0.00652
1349.93	-0.10456	1349.93	-0.00656
1350.41	-0.10451	1350.41	-0.0066
1350.89	-0.10448	1350.89	-0.00665
1351.37	-0.10444	1351.37	-0.0067
1351.86	-0.10441	1351.86	-0.00676
1352.34	-0.10439	1352.34	-0.00684
1352.82	-0.10438	1352.82	-0.00692
1353.3	-0.10437	1353.3	-0.007
1353.78	-0.10436	1353.78	-0.00709
1354.27	-0.10435	1354.27	-0.00719
1354.75	-0.10433	1354.75	-0.00729
1355.23	-0.10431	1355.23	-0.0074
1355.71	-0.1043	1355.71	-0.00751
1356.19	-0.1043	1356.19	-0.00763
1356.68	-0.1043	1356.68	-0.00776
1357.16	-0.10431	1357.16	-0.00788
1357.64	-0.10432	1357.64	-0.00801
1358.12	-0.10436	1358.12	-0.00814
1358.61	-0.10441	1358.61	-0.00828
1359.09	-0.10446	1359.09	-0.00841
1359.57	-0.10452	1359.57	-0.00856
1360.05	-0.10456	1360.05	-0.00872
1360.53	-0.10461	1360.53	-0.00888
1361.02	-0.10467	1361.02	-0.00905
1361.5	-0.10472	1361.5	-0.00922
1361.98	-0.10479	1361.98	-0.00938
1362.46	-0.10487	1362.46	-0.00955
1362.94	-0.10495	1362.94	-0.00971
1363.43	-0.10506	1363.43	-0.00989
1363.91	-0.10518	1363.91	-0.01008
1364.39	-0.10532	1364.39	-0.01028
1364.87	-0.10548	1364.87	-0.01049
1365.36	-0.10565	1365.36	-0.0107
1365.84	-0.10583	1365.84	-0.01091
1366.32	-0.10603	1366.32	-0.01112
1366.8	-0.10624	1366.8	-0.01133
1367.28	-0.10647	1367.28	-0.01155
1367.77	-0.10671	1367.77	-0.01179
1368.25	-0.10697	1368.25	-0.01203
1368.73	-0.10724	1368.73	-0.01227
1369.21	-0.10752	1369.21	-0.0125
1369.69	-0.10781	1369.69	-0.01267
1370.18	-0.10811	1370.18	-0.01283
1370.66	-0.10842	1370.66	-0.013
1371.14	-0.10873	1371.14	-0.01319
1371.62	-0.10903	1371.62	-0.01346
1372.1	-0.10933	1372.1	-0.01375
1372.59	-0.10963	1372.59	-0.01406
1373.07	-0.10993	1373.07	-0.01437
1373.55	-0.11023	1373.55	-0.01466
1374.03	-0.11052	1374.03	-0.01495
1374.52	-0.11081	1374.52	-0.01522
1375	-0.11108	1375	-0.01547
1375.48	-0.11135	1375.48	-0.01566
1375.96	-0.11159	1375.96	-0.01583
1376.44	-0.11181	1376.44	-0.016
1376.93	-0.112	1376.93	-0.01617
1377.41	-0.11213	1377.41	-0.01639
1377.89	-0.11223	1377.89	-0.01662
1378.37	-0.1123	1378.37	-0.01684
1378.85	-0.11236	1378.85	-0.01706
1379.34	-0.1124	1379.34	-0.01727
1379.82	-0.11244	1379.82	-0.01745
1380.3	-0.11247	1380.3	-0.01762
1380.78	-0.11252	1380.78	-0.01774
1381.27	-0.11262	1381.27	-0.01779
1381.75	-0.11274	1381.75	-0.01781
1382.23	-0.11286	1382.23	-0.0178
1382.71	-0.11298	1382.71	-0.01778
1383.19	-0.1131	1383.19	-0.01781
1383.67	-0.11319	1383.67	-0.01783
1384.16	-0.11327	1384.16	-0.01782
1384.64	-0.11333	1384.64	-0.01775
1385.12	-0.11334	1385.12	-0.01754
1385.6	-0.11333	1385.6	-0.01728
1386.09	-0.11328	1386.09	-0.01699
1386.57	-0.1132	1386.57	-0.01668
1387.05	-0.11307	1387.05	-0.01635
1387.53	-0.11291	1387.53	-0.01604
1388.01	-0.11274	1388.01	-0.0158
1388.5	-0.11254	1388.5	-0.01566
1388.98	-0.11234	1388.98	-0.01568
1389.46	-0.11213	1389.46	-0.01585
1389.94	-0.11192	1389.94	-0.01614
1390.42	-0.11172	1390.42	-0.01665
1390.91	-0.11153	1390.91	-0.01752
1391.39	-0.11134	1391.39	-0.01855
1391.87	-0.11117	1391.87	-0.0196
1392.35	-0.11099	1392.35	-0.02061
1392.84	-0.11082	1392.84	-0.02149
1393.32	-0.11065	1393.32	-0.0222
1393.8	-0.11049	1393.8	-0.0227
1394.28	-0.11033	1394.28	-0.02279
1394.76	-0.11017	1394.76	-0.0221
1395.25	-0.11002	1395.25	-0.02106
1395.73	-0.10988	1395.73	-0.0199
1396.21	-0.10975	1396.21	-0.01881
1396.69	-0.10966	1396.69	-0.01809
1397.17	-0.10958	1397.17	-0.01756
1397.66	-0.10952	1397.66	-0.01713
1398.14	-0.10947	1398.14	-0.01683
1398.62	-0.10942	1398.62	-0.01669
1399.1	-0.10938	1399.1	-0.01668
1399.59	-0.10933	1399.59	-0.01676
1400.07	-0.10928	1400.07	-0.0169
1400.55	-0.1092	1400.55	-0.01709
1401.03	-0.10911	1401.03	-0.01731
1401.51	-0.109	1401.51	-0.01757
1402	-0.10888	1402	-0.01785
1402.48	-0.10872	1402.48	-0.01815
1402.96	-0.10855	1402.96	-0.01845
1403.44	-0.10837	1403.44	-0.01872
1403.92	-0.10818	1403.92	-0.01895
1404.41	-0.10797	1404.41	-0.01908
1404.89	-0.10775	1404.89	-0.01916
1405.37	-0.10754	1405.37	-0.01918
1405.85	-0.10733	1405.85	-0.01914
1406.34	-0.10715	1406.34	-0.01903
1406.82	-0.10698	1406.82	-0.01886
1407.3	-0.10682	1407.3	-0.01867
1407.78	-0.10668	1407.78	-0.01846
1408.26	-0.10656	1408.26	-0.01828
1408.74	-0.10644	1408.74	-0.0181
1409.23	-0.10632	1409.23	-0.01789
1409.71	-0.10618	1409.71	-0.01763
1410.19	-0.106	1410.19	-0.01729
1410.67	-0.10579	1410.67	-0.01689
1411.16	-0.10555	1411.16	-0.01648
1411.64	-0.10529	1411.64	-0.01606
1412.12	-0.105	1412.12	-0.01567
1412.6	-0.10468	1412.6	-0.01528
1413.08	-0.10435	1413.08	-0.0149
1413.57	-0.104	1413.57	-0.01451
1414.05	-0.10365	1414.05	-0.01412
1414.53	-0.10328	1414.53	-0.01374
1415.01	-0.10292	1415.01	-0.01335
1415.49	-0.10256	1415.49	-0.01299
1415.98	-0.10221	1415.98	-0.01268
1416.46	-0.10188	1416.46	-0.01237
1416.94	-0.10156	1416.94	-0.01206
1417.42	-0.10124	1417.42	-0.01171
1417.9	-0.10094	1417.9	-0.01127
1418.39	-0.10065	1418.39	-0.0108
1418.87	-0.10036	1418.87	-0.01034
1419.35	-0.10008	1419.35	-0.00992
1419.83	-0.09981	1419.83	-0.0096
1420.32	-0.09954	1420.32	-0.00933
1420.8	-0.09927	1420.8	-0.00909
1421.28	-0.099	1421.28	-0.00889
1421.76	-0.09871	1421.76	-0.00872
1422.24	-0.09842	1422.24	-0.00857
1422.73	-0.09813	1422.73	-0.00843
1423.21	-0.09785	1423.21	-0.00829
1423.69	-0.09758	1423.69	-0.00813
1424.17	-0.09733	1424.17	-0.00796
1424.65	-0.09709	1424.65	-0.0078
1425.14	-0.09686	1425.14	-0.00766
1425.62	-0.09665	1425.62	-0.00753
1426.1	-0.09644	1426.1	-0.00743
1426.58	-0.09625	1426.58	-0.00733
1427.07	-0.09607	1427.07	-0.00725
1427.55	-0.0959	1427.55	-0.00717
1428.03	-0.09573	1428.03	-0.00709
1428.51	-0.09557	1428.51	-0.00703
1428.99	-0.09543	1428.99	-0.00697
1429.48	-0.0953	1429.48	-0.00693
1429.96	-0.09518	1429.96	-0.00689
1430.44	-0.09507	1430.44	-0.00686
1430.92	-0.09496	1430.92	-0.00684
1431.4	-0.09486	1431.4	-0.00682
1431.89	-0.09475	1431.89	-0.00681
1432.37	-0.09466	1432.37	-0.00681
1432.85	-0.09457	1432.85	-0.00681
1433.33	-0.09448	1433.33	-0.00681
1433.82	-0.09441	1433.82	-0.00682
1434.3	-0.09434	1434.3	-0.00683
1434.78	-0.09431	1434.78	-0.00684
1435.26	-0.0943	1435.26	-0.00687
1435.74	-0.09432	1435.74	-0.0069
1436.23	-0.09435	1436.23	-0.00693
1436.71	-0.09439	1436.71	-0.00695
1437.19	-0.09443	1437.19	-0.00694
1437.67	-0.09449	1437.67	-0.00691
1438.15	-0.09455	1438.15	-0.0069
1438.64	-0.09461	1438.64	-0.00689
1439.12	-0.09467	1439.12	-0.00694
1439.6	-0.09473	1439.6	-0.007
1440.08	-0.09481	1440.08	-0.00707
1440.57	-0.0949	1440.57	-0.00713
1441.05	-0.09503	1441.05	-0.00717
1441.53	-0.09518	1441.53	-0.0072
1442.01	-0.09535	1442.01	-0.00723
1442.49	-0.09554	1442.49	-0.00725
1442.98	-0.09576	1442.98	-0.00725
1443.46	-0.09598	1443.46	-0.00726
1443.94	-0.09622	1443.94	-0.00727
1444.42	-0.09644	1444.42	-0.0073
1444.9	-0.09666	1444.9	-0.00736
1445.39	-0.09685	1445.39	-0.00745
1445.87	-0.09704	1445.87	-0.00756
1446.35	-0.0972	1446.35	-0.00767
1446.83	-0.09733	1446.83	-0.00778
1447.31	-0.09743	1447.31	-0.00791
1447.8	-0.09751	1447.8	-0.00804
1448.28	-0.09757	1448.28	-0.00819
1448.76	-0.0976	1448.76	-0.00839
1449.24	-0.09761	1449.24	-0.0086
1449.72	-0.09762	1449.72	-0.00878
1450.21	-0.09762	1450.21	-0.00893
1450.69	-0.09763	1450.69	-0.00898
1451.17	-0.09764	1451.17	-0.00898
1451.65	-0.09765	1451.65	-0.00895
1452.14	-0.09766	1452.14	-0.0089
1452.62	-0.09766	1452.62	-0.00886
1453.1	-0.09765	1453.1	-0.00882
1453.58	-0.09763	1453.58	-0.00874
1454.06	-0.0976	1454.06	-0.00862
1454.55	-0.09755	1454.55	-0.00843
1455.03	-0.09749	1455.03	-0.0082
1455.51	-0.0974	1455.51	-0.00796
1455.99	-0.0973	1455.99	-0.00773
1456.47	-0.09716	1456.47	-0.00754
1456.96	-0.097	1456.96	-0.00737
1457.44	-0.09683	1457.44	-0.00721
1457.92	-0.09665	1457.92	-0.00706
1458.4	-0.09646	1458.4	-0.0069
1458.88	-0.09626	1458.88	-0.00675
1459.37	-0.09607	1459.37	-0.00662
1459.85	-0.09589	1459.85	-0.00652
1460.33	-0.09573	1460.33	-0.00648
1460.81	-0.0956	1460.81	-0.00646
1461.3	-0.09548	1461.3	-0.00645
1461.78	-0.09538	1461.78	-0.00643
1462.26	-0.0953	1462.26	-0.00635
1462.74	-0.09522	1462.74	-0.00626
1463.22	-0.09516	1463.22	-0.00619
1463.71	-0.09509	1463.71	-0.00614
1464.19	-0.095	1464.19	-0.00616
1464.67	-0.09491	1464.67	-0.00622
1465.15	-0.09482	1465.15	-0.00629
1465.63	-0.09474	1465.63	-0.00636
1466.12	-0.09466	1466.12	-0.00642
1466.6	-0.09459	1466.6	-0.00647
1467.08	-0.09453	1467.08	-0.00653
1467.56	-0.09449	1467.56	-0.00659
1468.05	-0.09447	1468.05	-0.00665
1468.53	-0.09447	1468.53	-0.00672
1469.01	-0.09447	1469.01	-0.00678
1469.49	-0.09447	1469.49	-0.00685
1469.97	-0.09446	1469.97	-0.00693
1470.46	-0.09445	1470.46	-0.00701
1470.94	-0.09442	1470.94	-0.00708
1471.42	-0.09438	1471.42	-0.00715
1471.9	-0.09431	1471.9	-0.0072
1472.38	-0.09422	1472.38	-0.00723
1472.87	-0.09411	1472.87	-0.00726
1473.35	-0.09399	1473.35	-0.00728
1473.83	-0.09383	1473.83	-0.00729
1474.31	-0.09366	1474.31	-0.00729
1474.8	-0.09349	1474.8	-0.00728
1475.28	-0.09333	1475.28	-0.00728
1475.76	-0.09321	1475.76	-0.00727
1476.24	-0.09311	1476.24	-0.00727
1476.72	-0.09303	1476.72	-0.00727
1477.21	-0.09296	1477.21	-0.00727
1477.69	-0.09292	1477.69	-0.00728
1478.17	-0.09289	1478.17	-0.00729
1478.65	-0.09286	1478.65	-0.0073
1479.13	-0.09283	1479.13	-0.00731
1479.62	-0.09277	1479.62	-0.00732
1480.1	-0.09269	1480.1	-0.00732
1480.58	-0.0926	1480.58	-0.00731
1481.06	-0.0925	1481.06	-0.00727
1481.55	-0.09237	1481.55	-0.00718
1482.03	-0.09223	1482.03	-0.00707
1482.51	-0.09207	1482.51	-0.00696
1482.99	-0.09189	1482.99	-0.00689
1483.47	-0.09169	1483.47	-0.00688
1483.95	-0.09148	1483.95	-0.00691
1484.44	-0.09126	1484.44	-0.00695
1484.92	-0.09106	1484.92	-0.00699
1485.4	-0.09088	1485.4	-0.00699
1485.88	-0.09072	1485.88	-0.00699
1486.37	-0.09057	1486.37	-0.007
1486.85	-0.09043	1486.85	-0.00705
1487.33	-0.09032	1487.33	-0.0072
1487.81	-0.09022	1487.81	-0.00737
1488.29	-0.09014	1488.29	-0.00753
1488.78	-0.09006	1488.78	-0.00761
1489.26	-0.08998	1489.26	-0.00752
1489.74	-0.08992	1489.74	-0.00735
1490.22	-0.08986	1490.22	-0.00717
1490.7	-0.0898	1490.7	-0.00699
1491.19	-0.08974	1491.19	-0.00689
1491.67	-0.08968	1491.67	-0.00682
1492.15	-0.08962	1492.15	-0.00675
1492.63	-0.08957	1492.63	-0.00669
1493.12	-0.08953	1493.12	-0.00663
1493.6	-0.08949	1493.6	-0.00657
1494.08	-0.08945	1494.08	-0.00651
1494.56	-0.08941	1494.56	-0.00646
1495.04	-0.08936	1495.04	-0.00642
1495.53	-0.0893	1495.53	-0.00638
1496.01	-0.08924	1496.01	-0.00635
1496.49	-0.08918	1496.49	-0.00631
1496.97	-0.08912	1496.97	-0.00627
1497.45	-0.08905	1497.45	-0.00624
1497.94	-0.08899	1497.94	-0.0062
1498.42	-0.08894	1498.42	-0.00616
1498.9	-0.08889	1498.9	-0.00612
1499.38	-0.08886	1499.38	-0.00608
1499.87	-0.08883	1499.87	-0.00604
1500.35	-0.08883	1500.35	-0.006
1500.83	-0.08884	1500.83	-0.00596
1501.31	-0.08887	1501.31	-0.00592
1501.79	-0.08892	1501.79	-0.00589
1502.28	-0.08902	1502.28	-0.00586
1502.76	-0.08916	1502.76	-0.00584
1503.24	-0.08935	1503.24	-0.00583
1503.72	-0.08955	1503.72	-0.00583
1504.2	-0.08976	1504.2	-0.00582
1504.69	-0.08998	1504.69	-0.00579
1505.17	-0.0902	1505.17	-0.00576
1505.65	-0.09042	1505.65	-0.00574
1506.13	-0.09063	1506.13	-0.00577
1506.62	-0.09081	1506.62	-0.00592
1507.1	-0.09099	1507.1	-0.0061
1507.58	-0.09116	1507.58	-0.00626
1508.06	-0.09131	1508.06	-0.00635
1508.54	-0.09146	1508.54	-0.00624
1509.03	-0.0916	1509.03	-0.00606
1509.51	-0.09174	1509.51	-0.00586
1509.99	-0.09186	1509.99	-0.00567
1510.47	-0.09198	1510.47	-0.00557
1510.95	-0.09209	1510.95	-0.00551
1511.44	-0.09221	1511.44	-0.00546
1511.92	-0.09234	1511.92	-0.00541
1512.4	-0.09249	1512.4	-0.00537
1512.88	-0.09265	1512.88	-0.00532
1513.37	-0.09281	1513.37	-0.00528
1513.85	-0.09298	1513.85	-0.00524
1514.33	-0.09316	1514.33	-0.00519
1514.81	-0.09334	1514.81	-0.00514
1515.29	-0.09351	1515.29	-0.0051
1515.78	-0.09368	1515.78	-0.00505
1516.26	-0.09384	1516.26	-0.005
1516.74	-0.09399	1516.74	-0.00496
1517.22	-0.09413	1517.22	-0.00491
1517.7	-0.09427	1517.7	-0.00486
1518.19	-0.0944	1518.19	-0.00481
1518.67	-0.09453	1518.67	-0.00477
1519.15	-0.09466	1519.15	-0.00472
1519.63	-0.09478	1519.63	-0.00468
1520.11	-0.0949	1520.11	-0.00463
1520.6	-0.09501	1520.6	-0.00458
1521.08	-0.09512	1521.08	-0.00454
1521.56	-0.09523	1521.56	-0.0045
1522.04	-0.09532	1522.04	-0.00448
1522.53	-0.0954	1522.53	-0.00446
1523.01	-0.09549	1523.01	-0.00444
1523.49	-0.09558	1523.49	-0.00443
1523.97	-0.09568	1523.97	-0.00442
1524.45	-0.0958	1524.45	-0.00441
1524.93	-0.09591	1524.93	-0.00441
1525.42	-0.09602	1525.42	-0.0044
1525.9	-0.09612	1525.9	-0.00439
1526.38	-0.09621	1526.38	-0.00437
1526.86	-0.09629	1526.86	-0.00435
1527.35	-0.09636	1527.35	-0.00432
1527.83	-0.09641	1527.83	-0.00428
1528.31	-0.09645	1528.31	-0.00423
1528.79	-0.09649	1528.79	-0.00417
1529.27	-0.09653	1529.27	-0.00413
1529.76	-0.09659	1529.76	-0.00411
1530.24	-0.09666	1530.24	-0.0041
1530.72	-0.09673	1530.72	-0.00408
1531.2	-0.0968	1531.2	-0.00406
1531.68	-0.09689	1531.68	-0.00401
1532.17	-0.09697	1532.17	-0.00395
1532.65	-0.09705	1532.65	-0.00388
1533.13	-0.09711	1533.13	-0.00382
1533.61	-0.09715	1533.61	-0.00378
1534.1	-0.09718	1534.1	-0.00374
1534.58	-0.0972	1534.58	-0.0037
1535.06	-0.09721	1535.06	-0.00366
1535.54	-0.09722	1535.54	-0.00362
1536.02	-0.09723	1536.02	-0.00358
1536.51	-0.09725	1536.51	-0.00353
1536.99	-0.09728	1536.99	-0.00346
1537.47	-0.09734	1537.47	-0.00335
1537.95	-0.09742	1537.95	-0.00323
1538.43	-0.0975	1538.43	-0.0043
1538.92	-0.0976	1538.92	-0.00443
1539.4	-0.09772	1539.4	-0.00456
1539.88	-0.09784	1539.88	-0.00468
1540.36	-0.09797	1540.36	-0.00477
1540.85	-0.09809	1540.85	-0.00482
1541.33	-0.09819	1541.33	-0.00478
1541.81	-0.09829	1541.81	-0.0047
1542.29	-0.09838	1542.29	-0.0046
1542.77	-0.09846	1542.77	-0.0045
1543.26	-0.09851	1543.26	-0.00442
1543.74	-0.09856	1543.74	-0.00436
1544.22	-0.09861	1544.22	-0.00432
1544.7	-0.09867	1544.7	-0.00433
1545.18	-0.09875	1545.18	-0.00442
1545.67	-0.09885	1545.67	-0.00456
1546.15	-0.09896	1546.15	-0.00471
1546.63	-0.09908	1546.63	-0.00485
1547.11	-0.0992	1547.11	-0.00495
1547.6	-0.09932	1547.6	-0.00502
1548.08	-0.09946	1548.08	-0.00509
1548.56	-0.0996	1548.56	-0.00514
1549.04	-0.09974	1549.04	-0.00517
1549.52	-0.09989	1549.52	-0.00519
1550.01	-0.10005	1550.01	-0.00521
1550.49	-0.10021	1550.49	-0.00526
1550.97	-0.10037	1550.97	-0.00535
1551.45	-0.10054	1551.45	-0.00547
1551.93	-0.1007	1551.93	-0.0056
1552.42	-0.10086	1552.42	-0.00572
1552.9	-0.10101	1552.9	-0.0058
1553.38	-0.10114	1553.38	-0.00588
1553.86	-0.10128	1553.86	-0.00596
1554.34	-0.10141	1554.34	-0.00603
1554.83	-0.10154	1554.83	-0.00612
1555.31	-0.10168	1555.31	-0.00621
1555.79	-0.10182	1555.79	-0.00631
1556.27	-0.10198	1556.27	-0.00641
1556.76	-0.10217	1556.76	-0.00652
1557.24	-0.10238	1557.24	-0.00663
1557.72	-0.1026	1557.72	-0.00675
1558.2	-0.10283	1558.2	-0.00687
1558.68	-0.10308	1558.68	-0.00703
1559.17	-0.10334	1559.17	-0.00718
1559.65	-0.1036	1559.65	-0.00732
1560.13	-0.10386	1560.13	-0.0074
1560.61	-0.10409	1560.61	-0.00737
1561.09	-0.10432	1561.09	-0.0073
1561.58	-0.10455	1561.58	-0.00721
1562.06	-0.10477	1562.06	-0.00714
1562.54	-0.10498	1562.54	-0.00711
1563.02	-0.10518	1563.02	-0.0071
1563.51	-0.10539	1563.51	-0.00711
1563.99	-0.1056	1563.99	-0.00713
1564.47	-0.10583	1564.47	-0.00717
1564.95	-0.10607	1564.95	-0.00722
1565.43	-0.1063	1565.43	-0.00727
1565.91	-0.10652	1565.91	-0.00731
1566.4	-0.10672	1566.4	-0.00733
1566.88	-0.10691	1566.88	-0.00734
1567.36	-0.10708	1567.36	-0.00735
1567.84	-0.10723	1567.84	-0.00735
1568.33	-0.10736	1568.33	-0.00736
1568.81	-0.10747	1568.81	-0.00736
1569.29	-0.10757	1569.29	-0.00736
1569.77	-0.10767	1569.77	-0.00736
1570.25	-0.10776	1570.25	-0.00735
1570.74	-0.10786	1570.74	-0.00734
1571.22	-0.10795	1571.22	-0.00733
1571.7	-0.10805	1571.7	-0.00733
1572.18	-0.10816	1572.18	-0.00732
1572.66	-0.10826	1572.66	-0.00733
1573.15	-0.10836	1573.15	-0.00733
1573.63	-0.10844	1573.63	-0.00734
1574.11	-0.10849	1574.11	-0.00735
1574.59	-0.10852	1574.59	-0.00736
1575.08	-0.10854	1575.08	-0.00737
1575.56	-0.10855	1575.56	-0.00737
1576.04	-0.10855	1576.04	-0.00737
1576.52	-0.10855	1576.52	-0.00736
1577	-0.10854	1577	-0.00735
1577.49	-0.10855	1577.49	-0.00734
1577.97	-0.10858	1577.97	-0.00734
1578.45	-0.10861	1578.45	-0.00733
1578.93	-0.10866	1578.93	-0.00733
1579.41	-0.10871	1579.41	-0.00732
1579.9	-0.10877	1579.9	-0.00732
1580.38	-0.10883	1580.38	-0.00732
1580.86	-0.1089	1580.86	-0.00731
1581.34	-0.10896	1581.34	-0.00731
1581.83	-0.10903	1581.83	-0.0073
1582.31	-0.10909	1582.31	-0.0073
1582.79	-0.10916	1582.79	-0.00729
1583.27	-0.10921	1583.27	-0.00728
1583.75	-0.10926	1583.75	-0.00727
1584.24	-0.10931	1584.24	-0.00726
1584.72	-0.10934	1584.72	-0.00724
1585.2	-0.10938	1585.2	-0.00723
1585.68	-0.1094	1585.68	-0.00721
1586.16	-0.10943	1586.16	-0.00719
1586.65	-0.10944	1586.65	-0.00717
1587.13	-0.10945	1587.13	-0.00714
1587.61	-0.10946	1587.61	-0.00712
1588.09	-0.10945	1588.09	-0.00709
1588.58	-0.10944	1588.58	-0.00706
1589.06	-0.10941	1589.06	-0.00703
1589.54	-0.10936	1589.54	-0.00702
1590.02	-0.10929	1590.02	-0.00702
1590.5	-0.10921	1590.5	-0.00701
1590.98	-0.10913	1590.98	-0.007
1591.47	-0.10905	1591.47	-0.00697
1591.95	-0.10898	1591.95	-0.00694
1592.43	-0.1089	1592.43	-0.0069
1592.91	-0.10881	1592.91	-0.00686
1593.4	-0.10874	1593.4	-0.00681
1593.88	-0.10866	1593.88	-0.00675
1594.36	-0.10857	1594.36	-0.0067
1594.84	-0.10849	1594.84	-0.00666
1595.32	-0.10839	1595.32	-0.00665
1595.81	-0.10829	1595.81	-0.00665
1596.29	-0.10818	1596.29	-0.00665
1596.77	-0.10805	1596.77	-0.00665
1597.25	-0.1079	1597.25	-0.00662
1597.73	-0.10773	1597.73	-0.00658
1598.22	-0.10755	1598.22	-0.00654
1598.7	-0.10734	1598.7	-0.0065
1599.18	-0.1071	1599.18	-0.00646
1599.66	-0.10685	1599.66	-0.00643
1600.15	-0.10658	1600.15	-0.0064
1600.63	-0.10631	1600.63	-0.00636
1601.11	-0.10605	1601.11	-0.00633
1601.59	-0.10579	1601.59	-0.00629
1602.07	-0.10553	1602.07	-0.00626
1602.56	-0.10527	1602.56	-0.00622
1603.04	-0.10501	1603.04	-0.00618
1603.52	-0.10475	1603.52	-0.00615
1604	-0.10448	1604	-0.00611
1604.48	-0.10421	1604.48	-0.00607
1604.97	-0.10392	1604.97	-0.00603
1605.45	-0.10363	1605.45	-0.006
1605.93	-0.10332	1605.93	-0.00597
1606.41	-0.103	1606.41	-0.00593
1606.89	-0.10266	1606.89	-0.00589
1607.38	-0.10231	1607.38	-0.00584
1607.86	-0.10195	1607.86	-0.00579
1608.34	-0.10157	1608.34	-0.00575
1608.82	-0.10119	1608.82	-0.0057
1609.31	-0.1008	1609.31	-0.00565
1609.79	-0.10041	1609.79	-0.00561
1610.27	-0.10003	1610.27	-0.00557
1610.75	-0.09966	1610.75	-0.00554
1611.23	-0.0993	1611.23	-0.00551
1611.72	-0.09895	1611.72	-0.00548
1612.2	-0.09862	1612.2	-0.00546
1612.68	-0.0983	1612.68	-0.00545
1613.16	-0.09799	1613.16	-0.00543
1613.64	-0.09769	1613.64	-0.00541
1614.13	-0.0974	1614.13	-0.00539
1614.61	-0.09713	1614.61	-0.00534
1615.09	-0.09687	1615.09	-0.0053
1615.57	-0.09661	1615.57	-0.00525
1616.06	-0.09635	1616.06	-0.00522
1616.54	-0.09608	1616.54	-0.00523
1617.02	-0.09581	1617.02	-0.00526
1617.5	-0.09553	1617.5	-0.00529
1617.98	-0.09525	1617.98	-0.00531
1618.47	-0.09496	1618.47	-0.0053
1618.95	-0.09467	1618.95	-0.00527
1619.43	-0.09438	1619.43	-0.00525
1619.91	-0.09409	1619.91	-0.00523
1620.39	-0.0938	1620.39	-0.00525
1620.88	-0.09353	1620.88	-0.00528
1621.36	-0.09326	1621.36	-0.0053
1621.84	-0.09299	1621.84	-0.00533
1622.32	-0.09274	1622.32	-0.00536
1622.81	-0.09249	1622.81	-0.00537
1623.29	-0.09225	1623.29	-0.00537
1623.77	-0.09201	1623.77	-0.00535
1624.25	-0.09176	1624.25	-0.00526
1624.73	-0.09152	1624.73	-0.00515
1625.22	-0.09129	1625.22	-0.00505
1625.7	-0.09106	1625.7	-0.00495
1626.18	-0.09084	1626.18	-0.00492
1626.66	-0.09063	1626.66	-0.00491
1627.14	-0.09042	1627.14	-0.0049
1627.63	-0.09022	1627.63	-0.00488
1628.11	-0.09003	1628.11	-0.00484
1628.59	-0.08984	1628.59	-0.00478
1629.07	-0.08963	1629.07	-0.00472
1629.56	-0.08941	1629.56	-0.00466
1630.04	-0.08913	1630.04	-0.00459
1630.52	-0.08883	1630.52	-0.00454
1631	-0.08851	1631	-0.00449
1631.48	-0.08816	1631.48	-0.00445
1631.96	-0.08779	1631.96	-0.00446
1632.45	-0.08741	1632.45	-0.00448
1632.93	-0.08701	1632.93	-0.0045
1633.41	-0.08661	1633.41	-0.00452
1633.89	-0.08621	1633.89	-0.00452
1634.38	-0.08581	1634.38	-0.00451
1634.86	-0.08541	1634.86	-0.0045
1635.34	-0.08502	1635.34	-0.00446
1635.82	-0.08463	1635.82	-0.0044
1636.3	-0.08426	1636.3	-0.00432
1636.79	-0.0839	1636.79	-0.00424
1637.27	-0.08356	1637.27	-0.00417
1637.75	-0.08327	1637.75	-0.00412
1638.23	-0.083	1638.23	-0.0041
1638.71	-0.08274	1638.71	-0.00407
1639.2	-0.08247	1639.2	-0.00404
1639.68	-0.08218	1639.68	-0.004
1640.16	-0.08188	1640.16	-0.00395
1640.64	-0.08157	1640.64	-0.0039
1641.12	-0.08125	1641.12	-0.00386
1641.61	-0.08091	1641.61	-0.00384
1642.09	-0.08056	1642.09	-0.00358
1642.57	-0.0802	1642.57	-0.00361
1643.05	-0.07985	1643.05	-0.00365
1643.54	-0.07949	1643.54	-0.00373
1644.02	-0.07913	1644.02	-0.00382
1644.5	-0.07877	1644.5	-0.00391
1644.98	-0.07841	1644.98	-0.00398
1645.46	-0.07805	1645.46	-0.00402
1645.95	-0.07768	1645.95	-0.00403
1646.43	-0.07732	1646.43	-0.00403
1646.91	-0.07697	1646.91	-0.00402
1647.39	-0.07663	1647.39	-0.00399
1647.88	-0.07631	1647.88	-0.00395
1648.36	-0.076	1648.36	-0.00391
1648.84	-0.07571	1648.84	-0.00387
1649.32	-0.07545	1649.32	-0.00386
1649.8	-0.07521	1649.8	-0.00386
1650.29	-0.07499	1650.29	-0.00386
1650.77	-0.07478	1650.77	-0.00386
1651.25	-0.07457	1651.25	-0.00386
1651.73	-0.07436	1651.73	-0.00385
1652.21	-0.07416	1652.21	-0.00384
1652.7	-0.07395	1652.7	-0.00382
1653.18	-0.07373	1653.18	-0.00376
1653.66	-0.0735	1653.66	-0.00368
1654.14	-0.07327	1654.14	-0.00362
1654.62	-0.07304	1654.62	-0.00358
1655.11	-0.07281	1655.11	-0.0036
1655.59	-0.07258	1655.59	-0.00365
1656.07	-0.07236	1656.07	-0.00371
1656.55	-0.07214	1656.55	-0.00376
1657.04	-0.07193	1657.04	-0.00378
1657.52	-0.07174	1657.52	-0.00378
1658	-0.07155	1658	-0.00378
1658.48	-0.07137	1658.48	-0.00378
1658.96	-0.07121	1658.96	-0.0038
1659.45	-0.07106	1659.45	-0.00381
1659.93	-0.07092	1659.93	-0.00383
1660.41	-0.07079	1660.41	-0.00385
1660.89	-0.07066	1660.89	-0.00388
1661.37	-0.07054	1661.37	-0.00391
1661.86	-0.07043	1661.86	-0.00394
1662.34	-0.07033	1662.34	-0.00396
1662.82	-0.07023	1662.82	-0.00396
1663.3	-0.07013	1663.3	-0.00396
1663.79	-0.07004	1663.79	-0.00397
1664.27	-0.06994	1664.27	-0.00399
1664.75	-0.06984	1664.75	-0.00406
1665.23	-0.06973	1665.23	-0.00414
1665.71	-0.06961	1665.71	-0.00422
1666.2	-0.06947	1666.2	-0.00429
1666.68	-0.0693	1666.68	-0.00433
1667.16	-0.0691	1667.16	-0.00434
1667.64	-0.06889	1667.64	-0.00434
1668.12	-0.06869	1668.12	-0.00433
1668.61	-0.06848	1668.61	-0.00427
1669.09	-0.06828	1669.09	-0.00421
1669.57	-0.06809	1669.57	-0.00415
1670.05	-0.06792	1670.05	-0.00411
1670.54	-0.06778	1670.54	-0.00412
1671.02	-0.06767	1671.02	-0.00414
1671.5	-0.06755	1671.5	-0.00417
1671.98	-0.06742	1671.98	-0.00421
1672.46	-0.06726	1672.46	-0.00425
1672.94	-0.06709	1672.94	-0.00427
1673.43	-0.06691	1673.43	-0.0043
1673.91	-0.06674	1673.91	-0.00429
1674.39	-0.06657	1674.39	-0.0042
1674.87	-0.06641	1674.87	-0.0041
1675.36	-0.06625	1675.36	-0.00401
1675.84	-0.06609	1675.84	-0.00398
1676.32	-0.06595	1676.32	-0.00411
1676.8	-0.0658	1676.8	-0.0043
1677.28	-0.06566	1677.28	-0.0045
1677.77	-0.06552	1677.77	-0.00468
1678.25	-0.06536	1678.25	-0.00478
1678.73	-0.06521	1678.73	-0.00483
1679.21	-0.06505	1679.21	-0.00488
1679.69	-0.0649	1679.69	-0.00492
1680.18	-0.06476	1680.18	-0.00496
1680.66	-0.06463	1680.66	-0.00502
1681.14	-0.06451	1681.14	-0.00506
1681.62	-0.06441	1681.62	-0.00512
1682.11	-0.06431	1682.11	-0.00519
1682.59	-0.06423	1682.59	-0.00527
1683.07	-0.06416	1683.07	-0.00533
1683.55	-0.06409	1683.55	-0.00537
1684.03	-0.06404	1684.03	-0.00534
1684.52	-0.06399	1684.52	-0.00528
1685	-0.06394	1685	-0.00521
1685.48	-0.0639	1685.48	-0.00516
1685.96	-0.06385	1685.96	-0.00517
1686.44	-0.0638	1686.44	-0.00519
1686.93	-0.06376	1686.93	-0.00522
1687.41	-0.06371	1687.41	-0.00524
1687.89	-0.06368	1687.89	-0.00526
1688.37	-0.06364	1688.37	-0.00526
1688.86	-0.06361	1688.86	-0.00525
1689.34	-0.06358	1689.34	-0.00522
1689.82	-0.06356	1689.82	-0.00511
1690.3	-0.06354	1690.3	-0.00499
1690.78	-0.06352	1690.78	-0.00488
1691.27	-0.06349	1691.27	-0.0048
1691.75	-0.06345	1691.75	-0.00483
1692.23	-0.06341	1692.23	-0.0049
1692.71	-0.06337	1692.71	-0.00498
1693.19	-0.06332	1693.19	-0.00504
1693.68	-0.06327	1693.68	-0.00504
1694.16	-0.06321	1694.16	-0.00502
1694.64	-0.06315	1694.64	-0.00499
1695.12	-0.06311	1695.12	-0.00497
1695.61	-0.06309	1695.61	-0.005
1696.09	-0.06309	1696.09	-0.00503
1696.57	-0.06309	1696.57	-0.00506
1697.05	-0.06311	1697.05	-0.00507
1697.53	-0.06315	1697.53	-0.00503
1698.02	-0.0632	1698.02	-0.00497
1698.5	-0.06325	1698.5	-0.0049
1698.98	-0.06329	1698.98	-0.00484
1699.46	-0.06329	1699.46	-0.0048
1699.94	-0.06329	1699.94	-0.00479
1700.43	-0.06328	1700.43	-0.00477
1700.91	-0.06327	1700.91	-0.00476
1701.39	-0.06329	1701.39	-0.00476
1701.87	-0.06332	1701.87	-0.00476
1702.35	-0.06336	1702.35	-0.00476
1702.84	-0.06341	1702.84	-0.00477
1703.32	-0.06347	1703.32	-0.0048
1703.8	-0.06354	1703.8	-0.00484
1704.28	-0.06361	1704.28	-0.00487
1704.77	-0.0637	1704.77	-0.00489
1705.25	-0.06378	1705.25	-0.00485
1705.73	-0.06387	1705.73	-0.00479
1706.21	-0.06396	1706.21	-0.00474
1706.69	-0.06405	1706.69	-0.0047
1707.18	-0.06413	1707.18	-0.00472
1707.66	-0.06422	1707.66	-0.00476
1708.14	-0.06431	1708.14	-0.00481
1708.62	-0.06438	1708.62	-0.00486
1709.1	-0.06445	1709.1	-0.00492
1709.59	-0.06451	1709.59	-0.00497
1710.07	-0.06456	1710.07	-0.00503
1710.55	-0.06461	1710.55	-0.00508
1711.03	-0.06465	1711.03	-0.00509
1711.51	-0.06469	1711.51	-0.00511
1712	-0.06473	1712	-0.00513
1712.48	-0.06476	1712.48	-0.00519
1712.96	-0.06479	1712.96	-0.00536
1713.44	-0.06483	1713.44	-0.00555
1713.92	-0.06486	1713.92	-0.00574
1714.41	-0.06489	1714.41	-0.00589
1714.89	-0.06493	1714.89	-0.00595
1715.37	-0.06497	1715.37	-0.00595
1715.85	-0.06501	1715.85	-0.00592
1716.34	-0.06505	1716.34	-0.00585
1716.82	-0.0651	1716.82	-0.00571
1717.3	-0.06514	1717.3	-0.00553
1717.78	-0.06519	1717.78	-0.00536
1718.26	-0.06522	1718.26	-0.00519
1718.75	-0.06523	1718.75	-0.00509
1719.23	-0.06524	1719.23	-0.00502
1719.71	-0.06525	1719.71	-0.00497
1720.19	-0.06526	1720.19	-0.00496
1720.67	-0.06528	1720.67	-0.00501
1721.16	-0.06531	1721.16	-0.00509
1721.64	-0.06534	1721.64	-0.00518
1722.12	-0.06537	1722.12	-0.00525
1722.6	-0.0654	1722.6	-0.00528
1723.09	-0.06543	1723.09	-0.00529
1723.57	-0.06546	1723.57	-0.00528
1724.05	-0.0655	1724.05	-0.00526
1724.53	-0.06553	1724.53	-0.00522
1725.01	-0.06556	1725.01	-0.00517
1725.5	-0.06559	1725.5	-0.00512
1725.98	-0.06561	1725.98	-0.00509
1726.46	-0.06561	1726.46	-0.00512
1726.94	-0.0656	1726.94	-0.00517
1727.42	-0.06559	1727.42	-0.00522
1727.91	-0.06559	1727.91	-0.00527
1728.39	-0.06559	1728.39	-0.00529
1728.87	-0.0656	1728.87	-0.0053
1729.35	-0.06561	1729.35	-0.00532
1729.84	-0.06561	1729.84	-0.00536
1730.32	-0.06561	1730.32	-0.00544
1730.8	-0.06559	1730.8	-0.00554
1731.28	-0.06557	1731.28	-0.00565
1731.76	-0.06554	1731.76	-0.00575
1732.25	-0.06549	1732.25	-0.00585
1732.73	-0.06543	1732.73	-0.00594
1733.21	-0.06536	1733.21	-0.00601
1733.69	-0.06528	1733.69	-0.00604
1734.17	-0.0652	1734.17	-0.00598
1734.66	-0.06512	1734.66	-0.00589
1735.14	-0.06503	1735.14	-0.00579
1735.62	-0.06494	1735.62	-0.00572
1736.1	-0.06485	1736.1	-0.00571
1736.59	-0.06475	1736.59	-0.00574
1737.07	-0.06466	1737.07	-0.00577
1737.55	-0.06455	1737.55	-0.0058
1738.03	-0.06444	1738.03	-0.00579
1738.51	-0.06432	1738.51	-0.00577
1738.99	-0.0642	1738.99	-0.00577
1739.48	-0.06408	1739.48	-0.00578
1739.96	-0.06397	1739.96	-0.00584
1740.44	-0.06387	1740.44	-0.00593
1740.92	-0.06377	1740.92	-0.00601
1741.41	-0.06367	1741.41	-0.00609
1741.89	-0.06357	1741.89	-0.00613
1742.37	-0.06348	1742.37	-0.00615
1742.85	-0.06339	1742.85	-0.00617
1743.33	-0.06487	1743.33	-0.00619
1743.82	-0.06487	1743.82	-0.00621
1744.3	-0.06487	1744.3	-0.00622
1744.78	-0.06486	1744.78	-0.00624
1745.26	-0.06486	1745.26	-0.00625
1745.74	-0.06485	1745.74	-0.00627
1746.23	-0.06486	1746.23	-0.0063
1746.71	-0.06487	1746.71	-0.00632
1747.19	-0.0649	1747.19	-0.00636
1747.67	-0.06498	1747.67	-0.00643
1748.16	-0.06507	1748.16	-0.0065
1748.64	-0.06516	1748.64	-0.00657
1749.12	-0.06522	1749.12	-0.00663
1749.6	-0.06521	1749.6	-0.00665
1750.08	-0.06518	1750.08	-0.00666
1750.57	-0.06513	1750.57	-0.00667
1751.05	-0.06509	1751.05	-0.00666
1751.53	-0.06509	1751.53	-0.00663
1752.01	-0.06509	1752.01	-0.00661
1752.49	-0.06509	1752.49	-0.00658
1752.98	-0.06508	1752.98	-0.00656
1753.46	-0.06503	1753.46	-0.00657
1753.94	-0.06498	1753.94	-0.00658
1754.42	-0.06493	1754.42	-0.0066
1754.9	-0.0649	1754.9	-0.00662
1755.39	-0.06495	1755.39	-0.00665
1755.87	-0.06502	1755.87	-0.00667
1756.35	-0.06509	1756.35	-0.0067
1756.83	-0.06515	1756.83	-0.00672
1757.32	-0.06517	1757.32	-0.00673
1757.8	-0.06517	1757.8	-0.00674
1758.28	-0.06516	1758.28	-0.00675
1758.76	-0.06515	1758.76	-0.00675
1759.24	-0.06514	1759.24	-0.00677
1759.73	-0.06514	1759.73	-0.00678
1760.21	-0.06514	1760.21	-0.00679
1760.69	-0.06513	1760.69	-0.00679
1761.17	-0.06513	1761.17	-0.00679
1761.65	-0.06512	1761.65	-0.00679
1762.14	-0.06512	1762.14	-0.00679
1762.62	-0.06512	1762.62	-0.00679
1763.1	-0.06512	1763.1	-0.0068
[truncated: 4,640 more rows]

## Sheet: Supplementary Figure 6c
cg-G		cg-G after evaporate-casting
Wavenumber (cm-1)	Transmittance (arb. units)	Wavenumber (cm-1)	Transmittance (arb. units)
10.04	39.68	10.5	64
10.06	40.32	10.5	62.4
10.08	40.16	10.5	55.2
10.1	36.64	10.6	61.6
10.12	35.84	10.6	60
10.14	37.6	10.6	54.4
10.16	34.08	10.7	65.6
10.18	35.68	10.7	64
10.2	34.56	10.8	65.6
10.22	36.16	10.8	52.8
10.24	34.08	10.8	61.6
10.26	37.76	10.9	64
10.28	40	10.9	55.2
10.3	44	11	57.0368
10.32	43.84	11	58.2656
10.34	43.68	11	58.4704
10.36	43.68	11.1	58.88
10.38	41.28	11.1	59.6992
10.4	36.48	11.2	59.904
10.42	36.16	11.2	58.368
10.44	34.56	11.2	58.9824
10.46	32.48	11.3	55.9104
10.48	31.52	11.3	56.832
10.5	35.52	11.4	55.296
10.52	34.56	11.4	56.32
10.54	35.36	11.4	54.0672
10.56	35.36	11.5	55.3984
10.58	35.36	11.5	54.9888
10.6	34.08	11.6	53.6576
10.62	32.32	11.6	52.5312
10.64	35.2	11.6	54.0672
10.66	36.64	11.7	56.832
10.68	38.56	11.7	57.4464
10.7	36.48	11.8	59.8016
10.72	40.8	11.8	61.6448
10.74	39.2	11.8	61.952
10.76	38.08	11.9	61.0304
10.78	35.84	11.9	60.2112
10.8	36.8	12	62.3616
10.82	34.88	12	62.7712
10.84	35.2	12	62.976
10.86	35.68	12.1	62.8736
10.88	37.6	12.1	64
10.9	39.52	12.1	59.8016
10.92	40.96	12.2	59.4944
10.94	40.32	12.2	61.5424
10.96	39.52	12.3	64.2048
10.98	39.2	12.3	63.0784
11	37.6	12.3	65.1264
11.02	36	12.4	64.3072
11.04	35.36	12.4	60.3136
11.06	38.72	12.5	58.5728
11.08	36.8	12.5	58.7776
11.1	36	12.5	59.8016
11.12	36.16	12.6	57.6
11.14	37.6	12.6	58.4
11.16	34.4	12.7	55.2
11.18	36.16	12.7	56
11.2	36.8	12.7	52.8
11.22	35.84	12.8	57.6
11.24	37.6	12.8	56
11.26	38.56	12.9	58.4
11.28	39.52	12.9	55.2
11.3	40.64	12.9	60
11.32	42.56	13	57.6
11.34	39.52	13	58.4
11.36	38.24	13.1	56.8
11.38	36.32	13.1	56
11.4	35.84	13.1	55.2
11.42	36.64	13.2	60
11.44	39.2	13.2	57.6
11.46	40.96	13.3	62.976
11.48	39.68	13.3	61.8496
11.5	38.88	13.3	61.0304
11.52	37.6	13.4	63.0784
11.54	35.84	13.4	61.8496
11.56	32.32	13.5	62.6688
11.58	34.24	13.5	63.488
11.6	34.4	13.5	64.6144
11.62	34.24	13.6	64.4096
11.64	33.92	13.6	64.8192
11.66	37.92	13.7	67.584
11.68	36.64	13.7	62.4
11.7	36.64	13.7	64
11.72	35.2	13.8	65.6
11.74	38.08	13.8	63.2
11.76	35.68	13.8	66.4
11.78	36.48	13.9	61.6
11.8	37.6	13.9	66.4
11.82	40.16	14	68.096
11.84	36.64	14	67.4816
11.86	37.92	14	68.4032
11.88	38.88	14.1	69.3248
11.9	37.12	14.1	69.9392
11.92	35.52	14.2	71.168
11.94	37.12	14.2	70.9632
11.96	35.68	14.2	67.7888
11.98	33.76	14.3	67.3792
12	35.52	14.3	66.7648
12.02	34.08	14.4	68.608
12.04	34.08	14.4	67.8912
12.06	35.36	14.4	67.8912
12.08	37.28	14.5	70.0416
12.1	36.64	14.5	72.4992
12.12	37.44	14.6	70.144
12.14	35.36	14.6	69.632
12.16	34.72	14.6	71.7824
12.18	33.28	14.7	68.5056
12.2	32.8	14.7	68.8128
12.22	33.28	14.8	68.9152
12.24	34.4	14.8	72.9088
12.26	34.08	14.8	71.8848
12.28	35.04	14.9	74.24
12.3	35.36	14.9	74.0352
12.32	35.2	15	73.4208
12.34	37.12	15	70.5536
12.36	37.44	15	67.6864
12.38	37.44	15.1	69.4272
12.4	38.56	15.1	71.2704
12.42	39.36	15.2	70.0416
12.44	35.68	15.2	67.7888
12.46	36.48	15.2	71.2704
12.48	34.72	15.3	73.0112
12.5	33.6	15.3	73.9328
12.52	32	15.4	78.0288
12.54	33.44	15.4	79.7696
12.56	33.44	15.4	78.9504
12.58	36.8	15.5	76.9024
12.6	40.16	15.5	77.4144
12.62	41.92	15.5	75.1616
12.64	43.68	15.6	72.4992
12.66	41.44	15.6	70.9632
12.68	40.48	15.7	71.4752
12.7	39.2	15.7	69.5296
12.72	38.4	15.7	69.632
12.74	36	15.8	71.2704
12.76	38.08	15.8	73.216
12.78	37.92	15.9	71.3728
12.8	36.64	15.9	71.4752
12.82	37.12	15.9	72.9088
12.84	38.4	16	74.6496
12.86	38.56	16	73.728
12.88	38.72	16.1	77.312
12.9	38.4	16.1	76.1856
12.92	37.76	16.1	75.264
12.94	37.92	16.2	73.3184
12.96	36.16	16.2	76.4928
12.98	34.88	16.3	73.9328
13	35.04	16.3	76.6976
13.02	35.68	16.3	77.4144
13.04	36.16	16.4	78.1312
13.06	37.28	16.4	78.7456
13.08	39.36	16.5	80.6912
13.1	37.92	16.5	79.4624
13.12	40	16.5	78.0288
13.14	38.4	16.6	77.9264
13.16	39.04	16.6	75.776
13.18	38.24	16.7	77.312
13.2	40.16	16.7	76.4928
13.22	40	16.7	76.8
13.24	41.28	16.8	75.9808
13.26	40.32	16.8	74.0352
13.28	38.88	16.9	73.3184
13.3	39.04	16.9	74.0352
13.32	35.68	16.9	74.3424
13.34	37.6	17	77.2096
13.36	40	17	77.6192
13.38	43.52	17	75.3664
13.4	41.92	17.1	75.3664
13.42	42.56	17.1	78.5408
13.44	39.68	17.2	77.312
13.46	40.32	17.2	81.8176
13.48	40	17.2	83.6608
13.5	40.32	17.3	84.992
13.52	40.96	17.3	84.6848
13.54	40.32	17.4	85.9136
13.56	42.56	17.4	84.0704
13.58	39.84	17.4	86.2208
13.6	41.76	17.5	85.7088
13.62	42.08	17.5	82.7392
13.64	43.04	17.6	82.1248
13.66	38.56	17.6	81.3056
13.68	38.08	17.6	77.1072
13.7	36	17.7	77.824
13.72	36.32	17.7	79.4624
13.74	37.6	17.8	79.4624
13.76	36.8	17.8	79.36
13.78	38.4	17.8	82.432
13.8	40.16	17.9	83.456
13.82	40.64	17.9	83.7632
13.84	41.76	18	85.7088
13.86	42.4	18	86.528
13.88	42.24	18	85.9136
13.9	42.08	18.1	84.5824
13.92	44	18.1	82.8416
13.94	44.48	18.2	81.5104
13.96	44.48	18.2	83.1488
13.98	42.24	18.2	82.8416
14	41.28	18.3	83.2512
14.02	40.96	18.3	84.8896
14.04	38.88	18.4	86.8352
14.06	40.96	18.4	86.1184
14.08	44.96	18.4	85.9136
14.1	43.84	18.5	86.7328
14.12	43.68	18.5	85.6064
14.14	44.16	18.6	82.8416
14.16	42.88	18.6	84.992
14.18	40.64	18.6	84.992
14.2	41.6	18.7	85.504
14.22	41.12	18.7	87.6544
14.24	40.64	18.7	89.4976
14.26	39.52	18.8	88.1664
14.28	40.48	18.8	90.3168
14.3	39.52	18.9	90.3168
14.32	38.08	18.9	88.3712
14.34	38.4	18.9	90.624
14.36	39.36	19	89.088
14.38	40	19	86.016
14.4	41.28	19.1	84.1728
14.42	41.12	19.1	88.8832
14.44	42.72	19.1	88.3712
14.46	42.72	19.2	88.064
14.48	42.56	19.2	89.9072
14.5	41.92	19.3	91.7504
14.52	42.08	19.3	86.528
14.54	40.8	19.3	86.7328
14.56	38.88	19.4	89.088
14.58	38.88	19.4	91.136
14.6	39.52	19.5	91.5456
14.62	37.76	19.5	94.1056
14.64	37.12	19.5	94.3104
14.66	39.84	19.6	92.672
14.68	37.76	19.6	92.4672
14.7	36.64	19.7	94.5152
14.72	38.24	19.7	96.1536
14.74	37.6	19.7	95.9488
14.76	37.92	19.8	100.045
14.78	38.4	19.8	98.4064
14.8	40.96	19.9	95.8464
14.82	42.72	19.9	94.8224
14.84	41.44	19.9	96.768
14.86	39.68	20	92.5696
14.88	41.12	20	95.3344
14.9	40.48	20.1	97.3824
14.92	38.08	20.1	98.4064
14.94	40.16	20.1	97.0752
14.96	40.32	20.2	99.0208
14.98	39.04	20.2	100.045
15	38.4	20.3	99.2256
15.02	38.88	20.3	96.9728
15.04	40.16	20.3	96.5632
15.06	39.2	20.4	98.0992
15.08	39.84	20.4	97.1776
15.1	37.44	20.4	96.5632
15.12	37.28	20.5	96.5632
15.14	35.04	20.5	93.696
15.16	36.48	20.6	93.4912
15.18	35.84	20.6	95.232
15.2	39.68	20.6	95.1296
15.22	40.48	20.7	95.9488
15.24	41.76	20.7	100.25
15.26	40.48	20.8	100.045
15.28	39.2	20.8	95.5392
15.3	38.24	20.8	95.6416
15.32	39.36	20.9	99.4304
15.34	39.04	20.9	97.1776
15.36	40.16	21	96.4608
15.38	42.24	21	98.816
15.4	41.28	21	101.274
15.42	37.76	21.1	100.25
15.44	38.88	21.1	104.653
15.46	40.64	21.2	106.598
15.48	42.08	21.2	106.189
15.5	43.84	21.2	105.574
15.52	46.88	21.3	106.598
15.54	46.24	21.3	104.038
15.56	46.24	21.4	103.424
15.58	46.08	21.4	106.598
15.6	45.6	21.4	106.189
15.62	45.12	21.5	103.322
15.64	46.56	21.5	103.731
15.66	44	21.6	103.731
15.68	42.72	21.6	102.81
15.7	43.04	21.6	106.189
15.72	43.04	21.7	107.622
15.74	41.28	21.7	105.165
15.76	43.84	21.8	103.731
15.78	44.64	21.8	103.014
15.8	43.2	21.8	97.8944
15.82	43.68	21.9	98.304
15.84	45.12	21.9	100.659
15.86	44.8	22	105.267
15.88	44.64	22	106.496
15.9	45.28	22	110.797
15.92	44.64	22.1	111.411
15.94	46.24	22.1	112.435
15.96	43.68	22.1	112.538
15.98	43.04	22.2	114.278
16	43.04	22.2	113.254
16.02	43.04	22.3	112.026
16.04	39.36	22.3	114.176
16.06	39.68	22.3	109.363
16.08	41.12	22.4	106.189
16.1	40.96	22.4	106.496
16.12	41.6	22.5	108.749
16.14	44.48	22.5	107.827
16.16	47.84	22.5	111.514
16.18	48.96	22.6	111.923
16.2	47.84	22.6	114.381
16.22	48.96	22.7	113.766
16.24	45.92	22.7	114.483
16.26	44.32	22.7	115.814
16.28	40.64	22.8	117.658
16.3	43.2	22.8	118.579
16.32	40.64	22.9	118.477
16.34	41.92	22.9	116.122
16.36	43.52	22.9	115.61
16.38	47.36	23	116.429
16.4	44.8	23	114.176
16.42	46.88	23.1	114.586
16.44	45.76	23.1	117.76
16.46	43.84	23.1	119.808
16.48	43.36	23.2	116.941
16.5	44	23.2	116.838
16.52	43.04	23.3	120.013
16.54	44.96	23.3	120.422
16.56	47.2	23.3	120.013
16.58	47.52	23.4	122.368
16.6	49.12	23.4	122.573
16.62	49.76	23.5	121.958
16.64	50.4	23.5	117.146
16.66	48.16	23.5	112.128
16.68	46.24	23.6	111.309
16.7	46.88	23.6	111.821
16.72	47.04	23.6	111.309
16.74	45.44	23.7	112.435
16.76	44.8	23.7	117.862
16.78	44.8	23.8	118.682
16.8	44	23.8	120.832
16.82	41.44	23.8	120.627
16.84	42.72	23.9	120.8
16.86	45.12	23.9	120
16.88	44.48	24	122.4
16.9	43.36	24	124.006
16.92	46.88	24	122.573
16.94	45.6	24.1	121.754
16.96	43.68	24.1	118.067
16.98	45.44	24.2	119.91
17	44.16	24.2	119.91
17.02	44.16	24.2	123.085
17.04	43.04	24.3	121.958
17.06	45.12	24.3	123.802
17.08	43.68	24.4	122.778
17.1	47.84	24.4	123.699
17.12	48.32	24.4	123.597
17.14	51.2	24.5	121.754
17.16	49.12	24.5	122.675
17.18	48.8	24.6	121.446
17.2	46.4	24.6	120.013
17.22	46.24	24.6	117.965
17.24	45.92	24.7	119.808
17.26	48.48	24.7	118.067
17.28	50.88	24.8	122.061
17.3	51.2	24.8	123.085
17.32	49.76	24.8	121.958
17.34	49.76	24.9	122.163
17.36	47.04	24.9	121.037
17.38	45.92	25	120.218
17.4	48.96	25	119.91
17.42	49.28	25	121.037
17.44	48.16	25.1	119.808
17.46	48.96	25.1	121.242
17.48	50.56	25.2	118.17
17.5	48.64	25.2	117.76
17.52	47.84	25.2	119.91
17.54	49.6	25.3	120.934
17.56	51.04	25.3	120.832
17.58	50.56	25.3	121.651
17.6	49.92	25.4	122.266
17.62	52.32	25.4	118.067
17.64	52.16	25.5	114.893
17.66	52.96	25.5	113.254
17.68	52.32	25.5	110.182
17.7	52.64	25.6	109.466
17.72	50.24	25.6	111.616
17.74	50.08	25.7	108.851
17.76	47.52	25.7	107.725
17.78	48.64	25.7	109.056
17.8	49.76	25.8	108.954
17.82	51.2	25.8	106.086
17.84	51.68	25.9	109.67
17.86	52.8	25.9	111.206
17.88	51.36	25.9	111.309
17.9	50.4	26	107.827
17.92	49.76	26	107.93
17.94	49.28	26.1	106.086
17.96	49.6	26.1	102.605
17.98	50.88	26.1	100.762
18	53.28	26.2	102.195
18.02	55.2	26.2	101.888
18.04	52.8	26.3	97.28
18.06	54.56	26.3	99.2256
18.08	51.84	26.3	98.304
18.1	51.2	26.4	97.792
18.12	51.04	26.4	95.744
18.14	52	26.5	100.557
18.16	49.76	26.5	96.4608
18.18	51.52	26.5	99.1232
18.2	50.56	26.6	101.274
18.22	49.76	26.6	101.171
18.24	50.72	26.7	97.0752
18.26	50.56	26.7	100.557
18.28	48.16	26.7	102.195
18.3	49.6	26.8	96.8704
18.32	51.04	26.8	96.256
18.34	51.84	26.9	99.2256
18.36	52.8	26.9	99.1232
18.38	57.12	26.9	95.5392
18.4	54.24	27	95.5392
18.42	54.08	27	97.4848
18.44	54.72	27	99.4304
18.46	55.52	27.1	99.6352
18.48	52.16	27.1	99.4304
18.5	52.8	27.2	100.25
18.52	50.56	27.2	98.2016
18.54	49.6	27.2	97.5872
18.56	49.12	27.3	98.0992
18.58	50.4	27.3	94.72
18.6	49.92	27.4	93.5936
18.62	51.68	27.4	92.7744
18.64	51.84	27.4	90.4192
18.66	51.2	27.5	88.8832
18.68	52.48	27.5	92.16
18.7	54.56	27.6	91.136
18.72	56.64	27.6	94.1056
18.74	56.64	27.6	92.7744
18.76	55.36	27.7	90.5216
18.78	51.68	27.7	89.2928
18.8	50.08	27.8	91.648
18.82	46.24	27.8	90.0096
18.84	47.36	27.8	91.648
18.86	51.68	27.9	92.7744
18.88	54.88	27.9	90.9312
18.9	58.08	28	91.2384
18.92	59.2	28	89.2928
18.94	61.76	28	88.9856
18.96	59.04	28.1	86.2208
18.98	59.36	28.1	89.4976
19	57.92	28.2	88.3712
19.02	59.84	28.2	90.8288
19.04	59.2	28.2	90.2144
19.06	61.92	28.3	93.9008
19.08	63.2	28.3	93.2864
19.1	61.28	28.4	95.1296
19.12	59.04	28.4	94.4128
19.14	56.48	28.4	96.1536
19.16	54.88	28.5	94.6176
19.18	53.12	28.5	95.5392
19.2	55.2	28.5	90.624
19.22	56.32	28.6	91.3408
19.24	59.04	28.6	87.1424
19.26	59.2	28.7	85.6064
19.28	59.68	28.7	83.6608
19.3	59.36	28.7	83.5584
19.32	63.2	28.8	77.9264
19.34	59.04	28.8	79.7696
19.36	57.92	28.9	80.5888
19.38	55.84	28.9	78.0288
19.4	55.68	28.9	78.6432
19.42	50.24	29	82.432
19.44	55.2	29	82.0224
19.46	56.64	29.1	79.6672
19.48	61.12	29.1	79.36
19.5	61.76	29.1	80.384
19.52	62.56	29.2	81.7152
19.54	60.8	29.2	78.848
19.56	60.64	29.3	80.2816
19.58	58.56	29.3	81.2032
19.6	58.88	29.3	82.5344
19.62	61.28	29.4	79.872
19.64	61.76	29.4	82.6368
19.66	61.76	29.5	81.2032
19.68	61.12	29.5	83.2512
19.7	60.32	29.5	80.2816
19.72	58.72	29.6	80.4864
19.74	57.92	29.6	78.9504
19.76	56.96	29.7	81.3056
19.78	58.56	29.7	80.7936
19.8	60.48	29.7	81.1008
19.82	60.16	29.8	79.9744
19.84	59.04	29.8	78.5408
19.86	59.68	29.9	74.8544
19.88	59.04	29.9	73.5232
19.9	58.56	29.9	74.24
19.92	59.84	30	75.8784
19.94	61.6	30	77.312
19.96	61.28	30.1	78.2336
19.98	62.08	30.1	80.0768
20	59.04	30.1	78.848
20.02	57.44	30.2	76.8
20.04	55.36	30.2	77.4144
20.06	56.16	30.2	77.2096
20.08	57.44	30.3	74.24
20.1	60.64	30.3	74.9568
20.12	64	30.4	74.3424
20.14	67.2	30.4	74.8544
20.16	65.44	30.4	75.8784
20.18	64.16	30.5	78.6432
20.2	64.16	30.5	77.2096
20.22	60.64	30.6	77.9264
20.24	60.32	30.6	77.0048
20.26	59.84	30.6	74.4448
20.28	57.92	30.7	68.7104
20.3	60.32	30.7	69.8368
20.32	60.8	30.8	70.2464
20.34	60	30.8	69.3248
20.36	64.32	30.8	71.0656
20.38	68	30.9	72.4992
20.4	63.68	30.9	72.6016
20.42	64	31	72.9088
20.44	64.8	31	70.656
20.46	64.32	31	72.2944
20.48	63.52	31.1	73.5232
20.5	64.32	31.1	73.1136
20.52	63.84	31.2	69.5296
20.54	63.52	31.2	71.68
20.56	61.92	31.2	69.7344
20.58	61.12	31.3	68.608
20.6	63.2	31.3	69.2224
20.62	65.44	31.4	69.8368
20.64	63.68	31.4	68.1984
20.66	63.68	31.4	64.6144
20.68	61.92	31.5	62.8736
20.7	61.12	31.5	63.0784
20.72	59.2	31.6	65.024
20.74	59.2	31.6	64
20.76	60.96	31.6	66.7648
20.78	63.52	31.7	68.1984
20.8	62.4	31.7	65.6384
20.82	66.24	31.8	65.8432
20.84	67.52	31.8	67.072
20.86	66.08	31.8	69.5296
20.88	63.36	31.9	70.7584
20.9	64.8	31.9	71.8848
20.92	60	31.9	70.4512
20.94	59.2	32	69.4272
20.96	60.32	32	68.1984
20.98	62.4	32.1	67.4816
21	61.76	32.1	64.3072
21.02	64.16	32.1	65.3312
21.04	65.76	32.2	65.2288
21.06	63.68	32.2	63.2832
21.08	62.24	32.3	60.5184
21.1	62.72	32.3	64.4096
21.12	67.2	32.3	62.6688
21.14	65.92	32.4	60.6208
21.16	66.08	32.4	60.928
21.18	71.2	32.5	64
21.2	70.08	32.5	61.1328
21.22	67.52	32.5	59.6992
21.24	65.12	32.6	60.1088
21.26	66.56	32.6	58.5728
21.28	63.84	32.7	60.2112
21.3	65.92	32.7	58.9824
21.32	64	32.7	59.8016
21.34	68.8	32.8	62.0544
21.36	69.44	32.8	63.7952
21.38	67.84	32.9	59.8016
21.4	65.28	32.9	62.2592
21.42	67.04	32.9	63.8976
21.44	65.28	33	64.8192
21.46	67.84	33	65.536
21.48	70.88	33.1	66.7648
21.5	74.08	33.1	65.536
21.52	73.76	33.1	63.0784
21.54	71.84	33.2	61.5424
21.56	70.4	33.2	60.7232
21.58	71.04	33.3	62.5664
21.6	68.32	33.3	63.2832
21.62	66.08	33.3	62.8736
21.64	67.2	33.4	64.9216
21.66	67.68	33.4	66.1504
21.68	62.72	33.5	63.0784
21.7	63.84	33.5	64.512
21.72	66.72	33.5	66.3552
21.74	68.48	33.6	65.2288
21.76	65.6	33.6	63.1808
21.78	65.92	33.6	63.488
21.8	65.6	33.7	60.928
21.82	67.2	33.7	60.1088
21.84	66.72	33.8	58.7776
21.86	67.84	33.8	56.5248
21.88	71.36	33.8	56.832
21.9	70.88	33.9	56.6272
21.92	68.96	33.9	56.7296
21.94	66.56	34	56.9344
21.96	68.16	34	56.9344
21.98	66.4	34	55.296
22	66.24	34.1	53.9648
22.02	64.64	34.1	52.8384
22.04	67.52	34.2	52.224
22.06	67.68	34.2	53.248
22.08	68.64	34.2	53.9648
22.1	71.04	34.3	56.32
22.12	70.24	34.3	59.392
22.14	69.12	34.4	60.6208
22.16	68.48	34.4	61.0304
22.18	66.24	34.4	60.3136
22.2	67.84	34.5	58.7776
22.22	70.24	34.5	55.7056
22.24	72	34.6	56.1152
22.26	70.56	34.6	55.1936
22.28	71.36	34.6	54.1696
22.3	68.16	34.7	54.784
22.32	64.96	34.7	55.6032
22.34	66.24	34.8	53.1456
22.36	65.76	34.8	52.9408
22.38	65.92	34.8	54.6816
22.4	66.24	34.9	54.6816
22.42	70.4	34.9	53.8624
22.44	67.68	35	53.0432
22.46	70.4	35	54.5792
22.48	72.8	35	54.784
22.5	73.28	35.1	54.272
22.52	73.44	35.1	54.4768
22.54	76.32	35.1	56.5248
22.56	75.04	35.2	55.5008
22.58	72.8	35.2	54.8864
22.6	72.8	35.3	53.0432
22.62	71.84	35.3	52.1216
22.64	70.88	35.3	49.5616
22.66	72.96	35.4	48.64
22.68	73.76	35.4	47.2064
22.7	74.56	35.5	49.8688
22.72	75.36	35.5	50.8928
22.74	73.92	35.5	52.3264
22.76	70.4	35.6	54.1696
22.78	71.04	35.6	56.9344
22.8	70.24	35.7	54.9888
22.82	68.48	35.7	54.1696
22.84	67.36	35.7	53.9648
22.86	67.84	35.8	52.736
22.88	68.96	35.8	51.712
22.9	69.6	35.9	52.224
22.92	69.92	35.9	52.8384
22.94	70.08	35.9	51.4048
22.96	73.28	36	51.3024
22.98	74.08	36	50.8928
23	73.92	36.1	49.8688
23.02	75.52	36.1	47.9232
23.04	78.88	36.1	51.2
23.06	75.2	36.2	50.0736
23.08	74.24	36.2	49.4592
23.1	74.24	36.3	49.5616
23.12	76.16	36.3	50.176
23.14	73.6	36.3	46.592
23.16	76.16	36.4	47.2064
23.18	74.4	36.4	46.4896
23.2	74.08	36.5	46.3872
23.22	72.8	36.5	47.0016
23.24	74.08	36.5	48.64
23.26	72.64	36.6	50.5856
23.28	73.12	36.6	52.224
23.3	74.08	36.7	52.4288
23.32	74.24	36.7	52.3264
23.34	73.12	36.7	50.8928
23.36	75.84	36.8	49.152
23.38	80.8	36.8	46.7968
23.4	83.04	36.8	47.0016
23.42	79.68	36.9	46.4896
23.44	80.48	36.9	46.3872
23.46	80.16	37	47.104
23.48	75.84	37	47.9232
23.5	74.56	37	47.3088
23.52	76.8	37.1	43.9296
23.54	77.28	37.1	45.6704
23.56	80.64	37.2	43.8272
23.58	82.08	37.2	44.4416
23.6	80.32	37.2	42.9056
23.62	80.96	37.3	45.568
23.64	81.76	37.3	43.8272
23.66	80.8	37.4	43.6224
23.68	83.04	37.4	42.496
23.7	82.08	37.4	43.8272
23.72	83.68	37.5	45.2608
23.74	79.2	37.5	45.7728
23.76	80.96	37.6	45.056
23.78	77.28	37.6	44.7488
23.8	79.68	37.6	43.6224
23.82	76.48	37.7	41.0624
23.84	77.12	37.7	40.3456
23.86	78.4	37.8	40.3456
23.88	80.16	37.8	41.3696
23.9	82.08	37.8	42.0864
23.92	83.84	37.9	43.9296
23.94	82.88	37.9	44.1344
23.96	84	38	44.7488
23.98	82.08	38	43.2128
24	80	38	43.2128
24.02	81.6	38.1	42.496
24.04	82.4	38.1	42.496
24.06	80	38.2	42.1888
24.08	81.6	38.2	43.8272
24.1	79.2	38.2	45.568
24.12	84	38.3	45.6704
24.14	81.6	38.3	43.9296
24.16	81.6	38.4	45.056
24.18	79.2	38.4	45.056
24.2	76.8	38.4	43.008
24.22	82.4	38.5	42.496
24.24	80.8	38.5	41.7792
24.26	82.4	38.5	40.7552
24.28	83.2	38.6	40.2432
24.3	80.8	38.6	38.5024
24.32	82.4	38.7	38.5024
24.34	82.4	38.7	39.6288
24.36	81.6	38.7	38.4
24.38	80.8	38.8	39.7312
24.4	79.2	38.8	42.2912
24.42	83.2	38.9	42.5984
24.44	84.8	38.9	43.4176
24.46	81.6	38.9	43.52
24.48	80	39	41.984
24.5	79.2	39	40.5504
24.52	82.4	39.1	40.5504
24.54	82.4	39.1	39.8336
24.56	80	39.1	40.96
24.58	82.4	39.2	41.0624
24.6	81.6	39.2	41.5744
24.62	76.8	39.3	43.4176
24.64	79.2	39.3	44.1344
24.66	81.6	39.3	43.6224
24.68	80	39.4	43.1104
24.7	76.8	39.4	43.1104
24.72	84	39.5	39.936
24.74	82.4	39.5	40.7552
24.76	79.2	39.5	41.2672
24.78	82.08	39.6	40.0384
24.8	78.88	39.6	40.6528
24.82	78.4	39.7	43.6224
24.84	77.28	39.7	41.984
24.86	76.96	39.7	41.0624
24.88	79.36	39.8	42.9056
24.9	79.52	39.8	42.5984
24.92	76.8	39.9	40.6528
24.94	72.8	39.9	40.448
24.96	73.44	39.9	42.1888
24.98	70.88	40	41.472
25	71.2	40	40.5504
25.02	71.04	40	38.1952
25.04	75.68	40.1	39.8336
25.06	75.2	40.1	38.7072
25.08	77.6	40.2	38.4
25.1	78.56	40.2	39.2192
25.12	79.68	40.2	41.6768
25.14	77.12	40.3	39.424
25.16	78.4	40.3	39.7312
25.18	79.84	40.4	39.8336
25.2	79.04	40.4	40.1408
25.22	77.76	40.4	41.3696
25.24	76.64	40.5	41.3696
25.26	74.88	40.5	41.3696
25.28	74.08	40.6	40.7552
25.3	73.12	40.6	39.2192
25.32	73.12	40.6	38.5024
25.34	73.92	40.7	39.6288
25.36	76	40.7	40.5504
25.38	75.52	40.8	41.984
25.4	75.84	40.8	43.3152
25.42	76.16	40.8	42.8032
25.44	76.16	40.9	44.1344
25.46	73.44	40.9	42.8032
25.48	72.96	41	41.6768
25.5	71.68	41	41.984
25.52	71.2	41	41.3696
25.54	70.88	41.1	40.8576
25.56	70.72	41.1	39.936
25.58	69.6	41.2	39.8336
25.6	71.84	41.2	38.2976
25.62	72	41.2	38.2976
25.64	70.88	41.3	37.5808
25.66	70.4	41.3	37.6832
25.68	71.52	41.4	39.424
25.7	68.32	41.4	39.424
25.72	69.76	41.4	40.3456
25.74	72.32	41.5	39.7312
25.76	70.72	41.5	40.96
25.78	69.76	41.6	40.96
25.8	71.68	41.6	41.0624
25.82	65.6	41.6	39.3216
25.84	62.24	41.7	41.5744
25.86	63.36	41.7	40.6528
25.88	61.28	41.7	40.8576
25.9	56.8	41.8	40.96
25.92	62.72	41.8	42.5984
25.94	63.2	41.9	40.8576
25.96	65.44	41.9	41.8816
25.98	69.6	41.9	40.1408
26	73.92	42	41.1648
26.02	71.04	42	41.6768
26.04	72.8	42.1	41.6768
26.06	70.88	42.1	40.96
26.08	68.64	42.1	41.3696
26.1	68.48	42.2	40.6528
26.12	69.76	42.2	39.5264
26.14	67.36	42.3	39.1168
26.16	67.36	42.3	39.5264
26.18	68.64	42.3	37.6832
26.2	67.52	42.4	39.7312
26.22	66.08	42.4	39.2192
26.24	67.52	42.5	38.4
26.26	64.8	42.5	36.5568
26.28	64.32	42.5	38.0928
26.3	62.08	42.6	35.6352
26.32	62.72	42.6	36.4544
26.34	61.44	42.7	37.5808
26.36	64.16	42.7	40.7552
26.38	63.52	42.7	39.8336
26.4	66.24	42.8	41.1648
26.42	64.8	42.8	42.0864
26.44	65.12	42.9	42.8032
26.46	64.16	42.9	41.472
26.48	62.4	42.9	44.1344
26.5	62.88	43	42.9056
26.52	65.76	43	41.1648
26.54	65.92	43.1	41.2672
26.56	66.88	43.1	41.3696
26.58	68.8	43.1	40.1408
26.6	68.16	43.2	40.448
26.62	65.76	43.2	41.3696
26.64	67.36	43.3	43.3152
26.66	64.8	43.3	44.2368
26.68	62.88	43.3	43.8272
26.7	66.24	43.4	43.8272
26.72	67.52	43.4	43.52
26.74	65.92	43.4	40.96
26.76	67.68	43.5	39.936
26.78	69.76	43.5	40.1408
26.8	63.36	43.6	41.1648
26.82	64.96	43.6	41.0624
26.84	65.76	43.6	40.448
26.86	65.44	43.7	39.936
26.88	65.92	43.7	39.3216
26.9	68	43.8	39.0144
26.92	64.64	43.8	40.448
26.94	64.8	43.8	42.0864
26.96	66.24	43.9	44.544
26.98	65.44	43.9	44.544
27	66.72	44	43.7248
27.02	66.56	44	41.984
27.04	63.68	44	41.984
27.06	60.48	44.1	40.1408
27.08	60.32	44.1	40.96
27.1	59.2	44.2	41.5744
27.12	61.44	44.2	40.6528
27.14	63.52	44.2	40.3456
27.16	66.56	44.3	39.3216
27.18	64.32	44.3	38.1952
27.2	62.56	44.4	37.888
27.22	60.48	44.4	37.4784
27.24	59.68	44.4	36.864
27.26	57.12	44.5	37.9904
27.28	53.28	44.5	38.2976
27.3	54.24	44.6	40.5504
27.32	56.48	44.6	42.0864
27.34	58.88	44.6	40.5504
27.36	59.2	44.7	40.1408
27.38	63.84	44.7	41.8816
27.4	65.44	44.8	39.3216
27.42	61.12	44.8	37.0688
27.44	57.12	44.8	37.2736
27.46	56.48	44.9	37.1712
27.48	56	44.9	34.0992
27.5	56.32	45	34.6112
27.52	59.52	45	36.1472
27.54	62.24	45	36.6592
27.56	64.32	45.1	36.864
27.58	62.72	45.1	37.5808
27.6	62.08	45.1	38.6048
27.62	62.88	45.2	37.2736
27.64	63.36	45.2	38.5024
27.66	62.72	45.3	37.7856
27.68	64.16	45.3	38.1952
27.7	63.36	45.3	37.376
27.72	64.32	45.4	39.0144
27.74	64.48	45.4	37.5808
27.76	64	45.5	39.0144
27.78	65.76	45.5	39.2192
27.8	65.12	45.5	38.5024
27.82	61.12	45.6	39.6288
27.84	58.88	45.6	40.8576
27.86	59.36	45.7	39.3216
27.88	57.6	45.7	38.6048
27.9	57.92	45.7	38.6048
27.92	61.76	45.8	38.6048
27.94	61.6	45.8	38.5024
27.96	61.92	45.9	40.0384
27.98	63.04	45.9	40.2432
28	62.88	45.9	39.2192
28.02	58.72	46	39.0144
28.04	59.2	46	38.6048
28.06	57.28	46.1	37.6832
28.08	56	46.1	37.5808
28.1	59.04	46.1	38.1952
28.12	63.04	46.2	37.376
28.14	64.64	46.2	37.376
28.16	64.96	46.3	36.864
28.18	64.8	46.3	40.1408
28.2	61.6	46.3	42.0864
28.22	57.76	46.4	40.0384
28.24	54.24	46.4	39.3216
28.26	52.96	46.5	39.1168
28.28	52.48	46.5	35.7376
28.3	54.08	46.5	34.6112
28.32	56.16	46.6	36.1472
28.34	57.12	46.6	35.84
28.36	57.28	46.6	36.4544
28.38	59.52	46.7	36.2496
28.4	59.04	46.7	36.1472
28.42	57.28	46.8	36.5568
28.44	59.84	46.8	36.6592
28.46	60	46.8	35.5328
28.48	58.4	46.9	35.7376
28.5	56.64	46.9	36.2496
28.52	59.2	47	36.4544
28.54	57.44	47	37.2736
28.56	58.56	47	37.4784
28.58	56.64	47.1	38.912
28.6	55.84	47.1	37.4784
28.62	55.52	47.2	36.4544
28.64	57.28	47.2	36.864
28.66	57.6	47.2	36.6592
28.68	57.6	47.3	34.9184
28.7	59.36	47.3	34.816
28.72	58.24	47.4	33.8944
28.74	55.36	47.4	33.0752
28.76	56.16	47.4	34.4064
28.78	56.8	47.5	34.816
28.8	56.32	47.5	36.0448
28.82	56.16	47.6	34.816
28.84	55.52	47.6	34.5088
28.86	53.92	47.6	36.4544
28.88	53.44	47.7	34.9184
28.9	51.84	47.7	34.5088
28.92	49.76	47.8	37.2736
28.94	49.92	47.8	36.4544
28.96	50.24	47.8	32.9728
28.98	51.2	47.9	36.1472
29	50.72	47.9	36.5568
29.02	51.68	48	36.5568
29.04	53.76	48	37.9904
29.06	55.04	48	37.2736
29.08	54.56	48.1	35.4304
29.1	55.84	48.1	33.28
29.12	57.28	48.2	32.0512
29.14	58.88	48.2	32.4608
29.16	56.64	48.2	33.1776
29.18	56.16	48.3	32.0512
29.2	53.44	48.3	33.4848
29.22	50.88	48.3	34.5088
29.24	49.6	48.4	32.256
29.26	49.76	48.4	33.0752
29.28	49.28	48.5	33.3824
29.3	54.24	48.5	31.744
29.32	55.84	48.5	32.1536
29.34	53.92	48.6	34.304
29.36	55.52	48.6	32.1536
29.38	55.2	48.7	32.3584
29.4	51.68	48.7	33.0752
29.42	49.6	48.7	32.4608
29.44	47.68	48.8	31.0272
29.46	46.24	48.8	32.9728
29.48	45.28	48.9	33.6896
29.5	46.56	48.9	33.1776
29.52	49.6	48.9	31.5392
29.54	54.56	49	31.5392
29.56	57.76	49	29.7984
29.58	59.84	49.1	29.5936
29.6	57.92	49.1	31.232
29.62	56	49.1	33.28
29.64	52.32	49.2	33.8944
29.66	50.4	49.2	36.352
29.68	49.92	49.3	36.5568
29.7	53.44	49.3	34.5088
29.72	52.96	49.3	33.8944
29.74	53.92	49.4	33.4848
29.76	50.72	49.4	32.0512
29.78	50.56	49.5	30.8224
29.8	49.12	49.5	33.4848
29.82	51.36	49.5	33.8944
29.84	52	49.6	33.5872
29.86	54.56	49.6	33.5872
29.88	54.08	49.7	35.1232
29.9	53.28	49.7	32.4608
29.92	54.24	49.7	31.9488
29.94	54.56	49.8	31.1296
29.96	52.64	49.8	30.8224
29.98	52.64	49.9	29.4912
30	50.56	49.9	31.744
30.02	46.88	49.9	31.8464
30.04	46.4	50	33.3824
30.06	46.56	50	33.8944
30.08	47.36	50	33.792
30.1	48.8	50.1	32.6656
30.12	47.52	50.1	33.6896
30.14	44.64	50.2	32.6656
30.16	44	50.2	33.5872
30.18	44	50.2	34.2016
30.2	45.28	50.3	33.5872
30.22	49.12	50.3	33.28
30.24	52.64	50.4	32.9728
30.26	54.88	50.4	31.1296
30.28	53.12	50.4	29.9008
30.3	52.64	50.5	29.4912
30.32	51.36	50.5	27.5456
30.34	50.56	50.6	28.16
30.36	50.24	50.6	28.16
30.38	51.68	50.6	30.72
30.4	52.48	50.7	30.5152
30.42	51.36	50.7	32.256
30.44	49.28	50.8	30.9248
30.46	49.28	50.8	31.0272
30.48	45.92	50.8	28.7744
30.5	43.68	50.9	29.3888
30.52	43.52	50.9	28.8768
30.54	43.04	51	30.4128
30.56	40.64	51	31.6416
30.58	43.36	51	33.4848
30.6	42.88	51.1	34.4064
30.62	42.88	51.1	34.304
30.64	45.12	51.2	33.4848
30.66	45.6	51.2	32.768
30.68	46.56	51.2	31.9488
30.7	47.52	51.3	32.6656
30.72	46.72	51.3	32.1536
30.74	45.92	51.4	31.232
30.76	46.72	51.4	30.9248
30.78	44.64	51.4	30.72
30.8	46.4	51.5	27.648
30.82	49.28	51.5	27.2384
30.84	48.64	51.5	29.0816
30.86	49.92	51.6	29.7984
30.88	49.92	51.6	27.3408
30.9	48.8	51.7	29.2864
30.92	46.24	51.7	29.184
30.94	46.88	51.7	28.5696
30.96	45.76	51.8	26.5216
30.98	45.44	51.8	30.3104
31	42.24	51.9	29.4912
31.02	42.24	51.9	32.0512
31.04	41.6	51.9	31.6416
31.06	41.44	52	35.0208
31.08	43.2	52	33.4848
31.1	47.52	52.1	33.9968
31.12	48.96	52.1	33.5872
31.14	49.44	52.1	32.768
31.16	49.92	52.2	30.9248
31.18	47.36	52.2	29.3888
31.2	45.44	52.3	28.16
31.22	45.44	52.3	28.9792
31.24	44.64	52.3	30.72
31.26	44.32	52.4	30.1056
31.28	47.04	52.4	30.9248
31.3	46.72	52.5	31.3344
31.32	45.92	52.5	29.184
31.34	45.44	52.5	30.208
31.36	44.64	52.6	30.1056
31.38	43.84	52.6	30.72
31.4	43.84	52.7	31.9488
31.42	45.76	52.7	30.1056
31.44	44.8	52.7	28.9792
31.46	44.32	52.8	30.4128
31.48	45.44	52.8	30.9248
31.5	44.8	52.9	30.3104
31.52	41.76	52.9	31.8464
31.54	47.52	52.9	30.4128
31.56	49.6	53	29.4912
31.58	50.56	53	28.9792
31.6	50.08	53.1	29.3888
31.62	49.12	53.1	29.2864
31.64	46.88	53.1	30.8224
31.66	47.2	53.2	31.6416
31.68	43.68	53.2	30.72
31.7	44.32	53.2	31.3344
31.72	47.68	53.3	30.8224
31.74	44.64	53.3	31.744
31.76	43.36	53.4	31.1296
31.78	43.04	53.4	31.9488
31.8	43.36	53.4	30.4128
31.82	39.2	53.5	30.8224
31.84	40	53.5	31.0272
31.86	40.8	53.6	30.8224
31.88	42.08	53.6	30.5152
31.9	41.6	53.6	31.232
31.92	41.28	53.7	31.744
31.94	39.68	53.7	31.3344
31.96	37.28	53.8	30.72
31.98	35.36	53.8	30.208
32	36	53.8	30.5152
32.02	37.44	53.9	31.232
32.04	39.2	53.9	29.5936
32.06	40.32	54	30.208
32.08	43.36	54	29.9008
32.1	42.4	54	30.0032
32.12	43.2	54.1	27.5456
32.14	42.4	54.1	29.0816
32.16	42.4	54.2	29.2864
32.18	39.68	54.2	32.768
32.2	40	54.2	32.4608
32.22	40	54.3	33.3824
32.24	41.6	54.3	30.6176
32.26	41.12	54.4	30.6176
32.28	44	54.4	27.8528
32.3	43.36	54.4	28.16
32.32	43.36	54.5	28.0576
32.34	43.2	54.5	29.184
32.36	42.08	54.6	29.5936
32.38	40.48	54.6	29.9008
32.4	40.96	54.6	30.4128
32.42	39.52	54.7	30.0032
32.44	37.12	54.7	30.4128
32.46	38.24	54.8	29.7984
32.48	37.76	54.8	29.696
32.5	38.88	54.8	28.16
32.52	40	54.9	30.0032
32.54	40.16	54.9	30.208
32.56	38.4	54.9	31.4368
32.58	38.24	55	32.0512
32.6	36.16	55	31.6416
32.62	38.24	55.1	30.4128
32.64	39.2	55.1	29.184
32.66	39.84	55.1	26.112
32.68	40.8	55.2	26.0096
32.7	40.64	55.2	26.4192
32.72	39.36	55.3	27.3408
32.74	37.6	55.3	27.8528
32.76	38.24	55.3	30.208
32.78	38.88	55.4	29.7984
32.8	37.76	55.4	30.4128
32.82	38.08	55.5	29.7984
32.84	38.4	55.5	29.696
32.86	37.76	55.5	29.0816
32.88	39.04	55.6	28.672
32.9	38.72	55.6	28.3648
32.92	36.8	55.7	28.8768
32.94	36.8	55.7	29.2864
32.96	36.96	55.7	29.696
32.98	34.24	55.8	30.0032
33	34.88	55.8	28.8768
33.02	35.2	55.9	28.7744
33.04	37.44	55.9	29.5936
33.06	38.08	55.9	28.672
33.08	36.32	56	28.0576
33.1	38.88	56	31.1296
33.12	40.96	56.1	32.3584
33.14	38.72	56.1	30.0032
33.16	40	56.1	30.3104
33.18	40.64	56.2	30.4128
33.2	37.92	56.2	28.2624
33.22	35.84	56.3	27.0336
33.24	38.88	56.3	27.8528
33.26	35.68	56.3	28.8768
33.28	37.76	56.4	28.7744
33.3	39.04	56.4	27.8528
33.32	38.56	56.5	27.648
33.34	36.32	56.5	27.648
33.36	36.96	56.5	26.112
33.38	37.12	56.6	28.3648
33.4	36.16	56.6	30.3104
33.42	35.2	56.6	28.3648
33.44	35.84	56.7	27.2384
33.46	36.48	56.7	28.16
33.48	33.92	56.8	26.3168
33.5	34.56	56.8	27.8528
33.52	34.24	56.8	30.4128
33.54	32.8	56.9	33.28
33.56	32.32	56.9	33.8944
33.58	34.88	57	33.9968
33.6	34.56	57	32.6656
33.62	36	57	33.5872
33.64	37.6	57.1	32.3584
33.66	36.48	57.1	31.5392
33.68	34.72	57.2	31.1296
33.7	33.44	57.2	29.184
33.72	33.6	57.2	26.9312
33.74	31.2	57.3	27.2384
33.76	30.88	57.3	27.5456
33.78	32	57.4	26.4192
33.8	32.64	57.4	28.16
33.82	31.84	57.4	29.0816
33.84	31.68	57.5	28.672
33.86	33.12	57.5	28.0576
33.88	32	57.6	29.7984
33.9	31.68	57.6	27.8528
33.92	31.36	57.6	27.4432
33.94	32.16	57.7	27.9552
33.96	32.96	57.7	29.0816
33.98	32.16	57.8	28.4672
34	32.48	57.8	29.2864
34.02	34.72	57.8	30.1056
34.04	36.32	57.9	30.5152
34.06	34.08	57.9	30.6176
34.08	35.36	58	31.0272
34.1	35.36	58	33.3824
34.12	33.12	58	32.5632
34.14	31.2	58.1	31.3344
34.16	32	58.1	31.6416
34.18	31.84	58.1	30.1056
34.2	33.44	58.2	27.136
34.22	35.36	58.2	27.4432
34.24	35.04	58.3	27.7504
34.26	35.84	58.3	26.5216
34.28	35.04	58.3	27.8528
34.3	33.92	58.4	28.16
34.32	32.96	58.4	28.5696
34.34	35.2	58.5	28.7744
34.36	35.2	58.5	28.16
34.38	34.08	58.5	28.4672
34.4	35.84	58.6	29.4912
34.42	36.8	58.6	30.1056
34.44	33.76	58.7	31.0272
34.46	33.12	58.7	31.1296
34.48	36.32	58.7	31.4368
34.5	35.52	58.8	30.3104
34.52	33.6	58.8	29.0816
34.54	36.16	58.9	28.3648
34.56	35.2	58.9	29.3888
34.58	32.48	58.9	29.4912
34.6	31.2	59	29.5936
34.62	30.72	59	30.5152
34.64	30.56	59.1	31.0272
34.66	32.48	59.1	32.256
34.68	33.28	59.1	32.5632
34.7	34.56	59.2	33.1776
34.72	34.72	59.2	31.0272
34.74	34.4	59.3	30.208
34.76	33.92	59.3	28.5696
34.78	33.6	59.3	27.2384
34.8	34.24	59.4	26.8288
34.82	35.04	59.4	26.9312
34.84	35.2	59.5	25.3952
34.86	34.56	59.5	25.4976
34.88	33.76	59.5	27.3408
34.9	31.84	59.6	27.648
34.92	31.2	59.6	28.2624
34.94	28.48	59.7	31.6416
34.96	28.8	59.7	31.4368
34.98	30.56	59.7	29.5936
35	31.84	59.8	29.9008
35.02	30.56	59.8	30.5152
35.04	33.28	59.8	28.7744
35.06	32.16	59.9	29.0816
35.08	30.08	59.9	29.696
35.1	27.2	60	30.208
35.12	28	60	30.0032
35.14	25.76	60	29.696
35.16	28	60.1	29.696
35.18	27.04	60.1	28.672
35.2	28.64	60.2	27.3408
35.22	28.8	60.2	27.9552
35.24	30.08	60.2	27.9552
35.26	28.32	60.3	26.2144
35.28	29.44	60.3	26.9312
35.3	28	60.4	27.5456
35.32	28.32	60.4	27.3408
35.34	29.44	60.4	28.16
35.36	30.56	60.5	28.9792
35.38	30.56	60.5	29.3888
35.4	33.44	60.6	28.16
35.42	32	60.6	26.2144
35.44	30.56	60.6	26.112
35.46	30.88	60.7	26.0096
35.48	32.96	60.7	26.5216
35.5	31.36	60.8	28.4672
35.52	33.44	60.8	30.1056
35.54	33.92	60.8	30.0032
35.56	32	60.9	30.4128
35.58	30.72	60.9	27.9552
35.6	30.72	61	27.4432
35.62	30.4	61	27.5456
35.64	30.08	61	27.2384
35.66	31.68	61.1	26.3168
35.68	30.88	61.1	30.0032
35.7	31.04	61.2	30.5152
35.72	30.08	61.2	31.5392
35.74	31.36	61.2	32.0512
35.76	29.44	61.3	33.1776
35.78	28.64	61.3	31.4368
35.8	28.32	61.4	29.9008
35.82	30.08	61.4	28.16
35.84	27.52	61.4	27.8528
35.86	29.76	61.5	27.8528
35.88	29.6	61.5	27.2384
35.9	30.56	61.5	27.0336
35.92	28.64	61.6	27.0336
35.94	29.76	61.6	27.2384
35.96	27.36	61.7	28.5696
35.98	29.28	61.7	27.5456
36	26.4	61.7	28.2624
36.02	26.88	61.8	27.648
36.04	27.04	61.8	28.16
36.06	28.16	61.9	25.9072
36.08	28	61.9	28.16
36.1	29.92	61.9	27.648
36.12	30.88	62	31.232
36.14	29.6	62	31.232
36.16	27.52	62.1	30.9248
36.18	28	62.1	28.0576
36.2	29.44	62.1	28.8768
36.22	29.44	62.2	25.3952
36.24	30.08	62.2	24.4736
36.26	32.8	62.3	26.112
36.28	32.48	62.3	27.8528
36.3	30.72	62.3	27.136
36.32	29.92	62.4	27.8528
36.34	29.28	62.4	27.648
36.36	28.16	62.5	27.5456
36.38	27.52	62.5	28.16
36.4	26.72	62.5	29.0816
36.42	25.44	62.6	29.7984
36.44	26.4	62.6	29.184
36.46	26.88	62.7	28.8768
36.48	26.08	62.7	28.0576
36.5	27.84	62.7	27.648
36.52	27.68	62.8	26.2144
36.54	28.48	62.8	26.7264
36.56	28.16	62.9	26.0096
36.58	30.08	62.9	27.136
36.6	28.64	62.9	26.7264
36.62	29.6	63	26.0096
36.64	29.28	63	25.7024
36.66	30.56	63.1	25.8048
36.68	29.76	63.1	24.4736
36.7	32.16	63.1	24.3712
36.72	33.12	63.2	25.3952
36.74	33.6	63.2	26.8288
36.76	33.28	63.2	27.9552
36.78	33.12	63.3	27.5456
36.8	30.56	63.3	28.0576
36.82	28.96	63.4	28.0576
36.84	27.04	63.4	25.7024
36.86	27.04	63.4	24.576
36.88	28.64	63.5	23.6544
36.9	28.8	63.5	22.9376
36.92	29.76	63.6	23.6544
36.94	28.48	63.6	25.8048
36.96	29.12	63.6	26.4192
36.98	25.92	63.7	27.0336
37	27.04	63.7	28.4672
37.02	25.28	63.8	28.16
37.04	26.88	63.8	28.672
37.06	25.28	63.8	28.0576
37.08	27.52	63.9	29.2864
37.1	28.32	63.9	27.8528
37.12	29.28	64	27.8528
37.14	29.92	64	25.4976
37.16	31.04	64	25.3952
37.18	29.28	64.1	24.1664
37.2	28	64.1	25.7024
37.22	26.56	64.2	24.8832
37.24	26.88	64.2	25.9072
37.26	24.32	64.2	26.4192
37.28	27.36	64.3	27.136
37.3	27.52	64.3	27.136
37.32	30.4	64.4	28.0576
37.34	29.76	64.4	27.7504
37.36	32.8	64.4	26.3168
37.38	30.72	64.5	27.0336
37.4	30.56	64.5	24.9856
37.42	30.4	64.6	24.3712
37.44	32.16	64.6	23.6544
37.46	31.04	64.6	25.8048
37.48	30.56	64.7	25.1904
37.5	29.92	64.7	27.7504
37.52	29.76	64.7	28.0576
37.54	27.52	64.8	29.0816
37.56	26.88	64.8	28.4672
37.58	28	64.9	28.4672
37.6	29.28	64.9	27.3408
37.62	29.12	64.9	28.7744
37.64	29.76	65	29.2864
37.66	29.28	65	28.4672
37.68	30.72	65.1	30.1056
37.7	29.6	65.1	30.0032
37.72	29.28	65.1	27.8528
37.74	30.72	65.2	26.9312
37.76	30.88	65.2	26.4192
37.78	29.28	65.3	25.088
37.8	30.24	65.3	24.064
37.82	31.04	65.3	24.3712
37.84	29.92	65.4	24.9856
37.86	30.56	65.4	26.0096
37.88	30.24	65.5	25.088
37.9	31.04	65.5	24.9856
37.92	29.6	65.5	24.6784
37.94	28.48	65.6	24.3712
37.96	28.48	65.6	23.7568
37.98	28.16	65.7	23.8592
38	29.12	65.7	23.7568
38.02	29.12	65.7	25.2928
38.04	29.44	65.8	24.1664
38.06	27.2	65.8	26.5216
38.08	25.6	65.9	29.0816
38.1	24	65.9	29.184
38.12	24.32	65.9	28.5696
38.14	23.36	66	29.3888
38.16	26.08	66	27.3408
38.18	27.36	66.1	26.4192
38.2	27.52	66.1	27.0336
38.22	27.36	66.1	26.624
38.24	28.48	66.2	28.16
38.26	28.64	66.2	27.648
38.28	28.8	66.3	25.3952
38.3	29.76	66.3	25.1904
38.32	29.12	66.3	24.9856
38.34	28.8	66.4	23.2448
38.36	27.2	66.4	22.7328
38.38	26.88	66.4	23.2448
38.4	23.84	66.5	24.576
38.42	24.48	66.5	24.8832
38.44	23.68	66.6	26.4192
38.46	24	66.6	27.2384
38.48	25.12	66.6	27.5456
38.5	26.56	66.7	26.2144
38.52	26.72	66.7	25.9072
38.54	27.84	66.8	23.6544
38.56	29.28	66.8	25.088
38.58	28.32	66.8	25.3952
38.6	27.68	66.9	25.4976
38.62	26.88	66.9	26.112
38.64	26.24	67	26.8288
38.66	23.84	67	26.624
38.68	24.16	67	26.624
38.7	25.6	67.1	26.2144
38.72	26.4	67.1	26.7264
38.74	25.92	67.2	25.6
38.76	27.36	67.2	24.4736
38.78	28.16	67.2	23.3472
38.8	26.72	67.3	24.1664
38.82	26.08	67.3	22.1184
38.84	26.4	67.4	24.2688
38.86	26.24	67.4	24.8832
38.88	27.04	67.4	24.7808
38.9	26.56	67.5	25.1904
38.92	27.68	67.5	26.3168
38.94	29.6	67.6	25.088
38.96	29.76	67.6	24.1664
38.98	28.32	67.6	24.9856
39	29.28	67.7	23.6544
39.02	28.96	67.7	23.8592
39.04	28.48	67.8	25.2928
39.06	29.76	67.8	25.7024
39.08	32.16	67.8	26.9312
39.1	32.32	67.9	27.648
39.12	33.44	67.9	27.7504
39.14	33.44	68	27.648
39.16	32.8	68	28.9792
39.18	31.52	68	29.2864
39.2	31.2	68.1	29.7984
39.22	31.2	68.1	29.7984
39.24	31.68	68.1	28.4672
39.26	32	68.2	26.9312
39.28	30.08	68.2	25.088
39.3	31.68	68.3	25.1904
39.32	31.52	68.3	24.1664
39.34	29.76	68.3	23.9616
39.36	29.44	68.4	25.1904
39.38	30.24	68.4	27.2384
39.4	26.72	68.5	25.1904
39.42	25.44	68.5	25.1904
39.44	25.6	68.5	25.6
39.46	24.48	68.6	25.9072
39.48	25.12	68.6	24.4736
39.5	27.2	68.7	24.064
39.52	26.4	68.7	23.4496
39.54	26.56	68.7	23.2448
39.56	25.44	68.8	21.8112
39.58	25.76	68.8	22.3232
39.6	25.44	68.9	24.1664
39.62	26.08	68.9	24.1664
39.64	27.2	68.9	23.1424
39.66	28.96	69	22.1184
39.68	27.04	69	21.7088
39.7	27.04	69.1	21.2992
39.72	27.36	69.1	23.2448
39.74	26.88	69.1	24.064
39.76	28	69.2	25.7024
39.78	30.72	69.2	25.4976
39.8	32.32	69.3	26.2144
39.82	32.96	69.3	25.9072
39.84	32.8	69.3	27.136
39.86	32	69.4	26.4192
39.88	29.76	69.4	25.3952
39.9	30.08	69.5	24.8832
39.92	30.4	69.5	24.4736
39.94	32	69.5	23.2448
39.96	30.88	69.6	22.4256
39.98	30.56	69.6	23.2448
40	29.28	69.6	23.3472
40.02	28.48	69.7	24.1664
40.04	25.44	69.7	23.6544
40.06	25.92	69.8	25.1904
40.08	26.4	69.8	24.576
40.1	26.08	69.8	25.1904
40.12	26.24	69.9	24.2688
40.14	26.56	69.9	24.064
40.16	27.68	70	23.6544
40.18	28.8	70	24.2688
40.2	28.96
40.22	29.76
40.24	32.16
40.26	32.64
40.28	31.04
40.3	30.56
40.32	32.16
40.34	30.08
40.36	28.32
40.38	29.76
40.4	30.56
40.42	27.36
40.44	27.2
40.46	27.52
40.48	26.88
40.5	24.8
40.52	25.92
40.54	28.32
40.56	27.68
40.58	27.2
40.6	28.96
40.62	27.68
40.64	26.72
40.66	28
40.68	30.72
40.7	30.56
40.72	31.36
40.74	30.88
40.76	29.28
40.78	27.04
40.8	27.2
40.82	26.4
40.84	26.24
40.86	27.52
40.88	27.68
40.9	26.4
40.92	28.16
40.94	28.16
40.96	28.8
40.98	27.68
41	28.8
41.02	28.48
41.04	28.16
41.06	27.2
41.08	28.16
41.1	27.84
41.12	27.52
41.14	27.68
41.16	27.04
41.18	26.56
41.2	27.52
41.22	27.52
41.24	28
41.26	28.32
41.28	29.28
41.3	27.36
41.32	26.72
41.34	26.56
41.36	27.04
41.38	25.12
41.4	26.4
41.42	26.56
41.44	26.72
41.46	26.24
41.48	28
41.5	28.96
41.52	31.2
41.54	32.16
41.56	31.84
41.58	29.92
41.6	28.8
41.62	25.92
41.64	23.84
41.66	24.48
41.68	26.4
41.7	25.76
41.72	27.2
41.74	28.8
41.76	29.44
41.78	28.32
41.8	28.64
41.82	28.8
41.84	28.16
41.86	30.08
41.88	30.72
41.9	30.72
41.92	29.76
41.94	29.28
41.96	25.28
41.98	24.48
42	23.04
42.02	24
42.04	25.76
42.06	28
42.08	28.96
42.1	30.56
42.12	29.44
42.14	28.64
42.16	28.48
42.18	28.16
42.2	28.48
42.22	30.72
42.24	31.36
42.26	29.76
42.28	31.2
42.3	31.68
42.32	31.04
42.34	28.96
42.36	27.84
42.38	27.04
42.4	28
42.42	27.52
42.44	27.36
42.46	28.32
42.48	27.68
42.5	25.6
42.52	25.44
42.54	26.88
42.56	28.8
42.58	29.12
42.6	31.04
42.62	32.48
42.64	31.2
42.66	28.8
42.68	28.96
42.7	26.4
42.72	24.32
42.74	26.24
42.76	26.08
42.78	24.96
42.8	27.36
42.82	26.72
42.84	25.44
42.86	28.48
42.88	29.76
42.9	28.48
42.92	30.08
42.94	29.28
42.96	28.16
42.98	26.72
43	25.76
43.02	24.96
43.04	24.8
43.06	22.72
43.08	24
43.1	24
43.12	22.24
43.14	23.52
43.16	25.12
43.18	24.16
43.2	26.24
43.22	30.08
43.24	29.92
43.26	30.88
43.28	32.16
43.3	30.88
43.32	28.96
43.34	28.32
43.36	27.84
43.38	25.6
43.4	25.28
43.42	25.6
43.44	24.32
43.46	25.76
43.48	25.92
43.5	25.44
43.52	23.52
43.54	25.12
43.56	22.72
43.58	26.4
43.6	26.72
43.62	27.2
43.64	26.4
43.66	27.52
43.68	24.8
43.7	25.44
43.72	25.76
43.74	26.24
43.76	25.76
43.78	25.76
43.8	25.6
43.82	25.28
43.84	24.32
43.86	24
43.88	23.84
43.9	23.04
43.92	23.2
43.94	24.32
43.96	23.04
43.98	24.8
44	24.96
44.02	24.96
44.04	25.44
44.06	28.8
44.08	26.08
44.1	25.44
44.12	25.6
44.14	25.28
44.16	21.6
44.18	22.56
44.2	24.8
44.22	25.92
44.24	24
44.26	25.76
44.28	27.36
44.3	25.6
44.32	24.8
44.34	25.6
44.36	25.76
44.38	23.52
44.4	24.8
44.42	23.52
44.44	23.36
44.46	22.72
44.48	22.08
44.5	21.12
44.52	23.36
44.54	24.96
44.56	24.8
44.58	27.36
44.6	26.08
44.62	25.28
44.64	25.28
44.66	26.88
44.68	24.8
44.7	25.92
44.72	25.28
44.74	23.84
44.76	22.4
44.78	23.52
44.8	23.2
44.82	22.72
44.84	23.36
44.86	24.32
44.88	25.28
44.9	25.76
44.92	26.24
44.94	27.2
44.96	27.36
44.98	25.76
45	26.72
45.02	26.24
45.04	26.08
45.06	25.44
45.08	25.6
45.1	24.48
45.12	23.52
45.14	21.76
45.16	21.92
45.18	22.88
45.2	22.24
45.22	24.16
45.24	24.8
45.26	23.84
45.28	23.04
45.3	21.76
45.32	22.08
45.34	22.08
45.36	22.08
45.38	23.04
45.4	25.76
45.42	24.8
45.44	26.08
45.46	25.28
45.48	22.88
45.5	21.92
45.52	20
45.54	18.88
45.56	17.76
45.58	18.56
45.6	20.64
45.62	24.32
45.64	24.64
45.66	27.2
45.68	28.96
45.7	27.2
45.72	25.12
45.74	24.32
45.76	24
45.78	23.04
45.8	24.32
45.82	25.92
45.84	26.88
45.86	27.04
45.88	26.08
45.9	24.96
45.92	23.68
45.94	23.36
45.96	23.68
45.98	25.44
46	25.6
46.02	26.72
46.04	26.4
46.06	24.8
46.08	25.76
46.1	24.8
46.12	24.96
46.14	25.92
46.16	27.36
46.18	24.64
46.2	25.28
46.22	23.84
46.24	24.64
46.26	25.44
46.28	26.4
46.3	26.88
46.32	25.92
46.34	23.84
46.36	23.84
46.38	23.2
46.4	21.44
46.42	21.44
46.44	21.12
46.46	19.84
46.48	19.36
46.5	21.44
46.52	22.56
46.54	24.8
46.56	24.32
46.58	25.76
46.6	26.56
46.62	28.16
46.64	27.2
46.66	27.04
46.68	26.4
46.7	25.76
46.72	24
46.74	24.8
46.76	26.56
46.78	27.2
46.8	26.72
46.82	27.04
46.84	24.48
46.86	24.8
46.88	24.16
46.9	22.72
46.92	23.04
46.94	23.36
46.96	20.16
46.98	21.6
47	22.72
47.02	23.84
47.04	24.96
47.06	27.36
47.08	25.28
47.1	25.76
47.12	24
47.14	25.76
47.16	24.16
47.18	25.6
47.2	24
47.22	24.16
47.24	22.88
47.26	23.52
47.28	23.04
47.3	24
47.32	23.52
47.34	22.56
47.36	23.04
47.38	20.96
47.4	20.16
47.42	21.12
47.44	21.28
47.46	21.92
47.48	24.64
47.5	25.12
47.52	25.44
47.54	25.28
47.56	25.92
47.58	25.92
47.6	25.12
47.62	24.48
47.64	23.2
47.66	20.16
47.68	19.36
47.7	19.52
47.72	18.88
47.74	21.6
47.76	23.2
47.78	23.04
47.8	25.6
47.82	26.24
47.84	27.04
47.86	26.72
47.88	26.4
47.9	26.08
47.92	25.12
47.94	21.92
47.96	23.36
47.98	24.32
48	21.92
48.02	22.72
48.04	23.2
48.06	21.92
48.08	23.2
48.1	22.72
48.12	22.56
48.14	21.92
48.16	21.28
48.18	18.4
48.2	20.96
48.22	19.68
48.24	22.24
48.26	24
48.28	24.64
48.3	23.36
48.32	25.28
48.34	23.52
48.36	22.56
48.38	21.92
48.4	21.28
48.42	20
48.44	20.64
48.46	21.12
48.48	22.08
48.5	23.52
48.52	22.88
48.54	23.2
48.56	22.24
48.58	20.96
48.6	19.52
48.62	20.16
48.64	21.28
48.66	20.8
48.68	22.72
48.7	24
48.72	24.8
48.74	24.32
48.76	26.4
48.78	25.76
48.8	25.92
48.82	25.92
48.84	25.28
48.86	23.2
48.88	25.12
48.9	23.68
48.92	24.16
48.94	25.12
48.96	26.88
48.98	25.92
49	26.88
49.02	25.6
49.04	22.56
49.06	21.92
49.08	21.12
49.1	19.84
49.12	21.44
49.14	23.52
49.16	23.52
49.18	24.16
49.2	24
49.22	22.56
49.24	23.68
49.26	22.56
49.28	21.44
49.3	22.56
49.32	24
49.34	21.6
49.36	22.08
49.38	20.48
49.4	20
49.42	17.44
49.44	17.6
49.46	18.72
49.48	21.6
49.5	21.44
49.52	21.92
49.54	22.24
49.56	21.12
49.58	20
49.6	20.64
49.62	21.92
49.64	22.08
49.66	21.92
49.68	22.08
49.7	22.4
49.72	22.4
49.74	23.2
49.76	23.52
49.78	22.56
49.8	22.24
49.82	22.24
49.84	21.76
49.86	23.84
49.88	26.24
49.9	27.52
49.92	26.4
49.94	24.96
49.96	23.04
49.98	20.48
[truncated: 1,001 more rows]

[truncated: 12 more sheets: Supplementary Figure 8a, Supplementary Figure 8b, Supplementary Figure 8c, Supplementary Figure 8d, Supplementary Figure 16e, Supplementary Figure 21d, Supplementary Figure 21e, Supplementary Figure 24b, Supplementary Figure 25b, Supplementary Figure 27a, Supplementary Figure 27b, Supplementary Figure 28]
